# Supplementary material for: Protein Posttranslational Signatures Identified in COVID-19 Patient Plasma
Source: Front Cell Dev Biol. 2022 Feb 11;10:807149. doi: 10.3389/fcell.2022.807149 (PMC8873527; doi:10.3389/fcell.2022.807149)
Supplement: Supplementary file 9 [file Table4.XLSX]

## Sheet: Sheet1
id	Protein IDs	Majority protein IDs	Peptide counts (all)	Peptide counts (razor+unique)	Peptide counts (unique)	Protein names	Gene names	Fasta headers	Number of proteins	Peptides	Razor + unique peptides	Unique peptides	Peptides 007	Peptides 008	Peptides 009	Peptides 010	Peptides 014	Peptides 017	Peptides 027	Peptides 540	Peptides 548	Peptides 558	Peptides 559	Peptides 562	Peptides 571	Razor + unique peptides 007	Razor + unique peptides 008	Razor + unique peptides 009	Razor + unique peptides 010	Razor + unique peptides 014	Razor + unique peptides 017	Razor + unique peptides 027	Razor + unique peptides 540	Razor + unique peptides 548	Razor + unique peptides 558	Razor + unique peptides 559	Razor + unique peptides 562	Razor + unique peptides 571	Max R+U peptides Control	Max R+U peptides Disease	Max R+U peptides	Unique peptides 007	Unique peptides 008	Unique peptides 009	Unique peptides 010	Unique peptides 014	Unique peptides 017	Unique peptides 027	Unique peptides 540
478	P0DJI9	P0DJI9	10	4	4	Serum amyloid A-2 protein	SAA2	sp|P0DJI9|SAA2_HUMAN Serum amyloid A-2 proteincur OS=Homo sapiens OX=9606 GN=SAA2 PE=1 SV=1	1	10	4	4	5	2	5	3	5	5	3	8	10	8	10	6	7	1	0	2	0	1	1	0	3	4	2	4	2	2	2	4	4	1	0	2	0	1	1	0	3
444	P06702	P06702	7	7	7	Protein S100-A9	S100A9	sp|P06702|S10A9_HUMAN Protein S100-A9 OS=Homo sapiens OX=9606 GN=S100A9 PE=1 SV=1	1	7	7	7	1	0	0	1	0	1	0	5	5	7	6	1	2	1	0	0	1	0	1	0	5	5	7	6	1	2	1	7	7	1	0	0	1	0	1	0	5
483	P10124	P10124	2	2	2	Serglycin	SRGN	sp|P10124|SRGN_HUMAN Serglycin OS=Homo sapiens OX=9606 GN=SRGN PE=1 SV=3	1	2	2	2	0	0	0	0	0	1	0	2	2	1	2	2	1	0	0	0	0	0	1	0	2	2	1	2	2	1	1	2	2	0	0	0	0	0	1	0	2
459	P07988;H0Y7V6;U3KQT2	P07988;H0Y7V6	15;14;2	15;14;2	15;14;2	Pulmonary surfactant-associated protein B	SFTPB	sp|P07988|PSPB_HUMAN Pulmonary surfactant-associated protein B OS=Homo sapiens OX=9606 GN=SFTPB PE=1 SV=3;tr|H0Y7V6|H0Y7V6_HUMAN Pulmonary surfactant-associated protein B (Fragment) OS=Homo sapiens OX=9606 GN=SFTPB PE=1 SV=1	3	15	15	15	1	2	1	0	0	1	3	14	4	9	9	8	6	1	2	1	0	0	1	3	14	4	9	9	8	6	3	14	14	1	2	1	0	0	1	3	14
90	Q8N6C8;Q8N6C8-3;A0A0G2JMY9;Q8N6C8-2;A0A0G2JM99;A0A0G2JMJ0;A0A0G2JLV5;A0A0G2JLS4;A0A0G2JP64;A0A0G2JQ46;A0A0G2JQ15;Q8NHL6;A0A0G2JNM2;Q8NHL6-5;Q8NHL6-3;A0A0G2JP80;A0A0G2JNK9;Q8NHL6-2;Q8NHL6-4;A0A0G2JNR3;F6RVM3;A0A087WSV6;F6TER3;A8MVE2;D9IDM6;A0A0B4J1W1;A0A0G2JNQ6;A0A0G2JQ44;D9IDM5;A0A087WSX8;A0A0G2JPH5;A0A0G2JMZ3;A0A075B7A5;A0A0G2JNT8;A0A0G2JQ24;A0A0G2JN67;A0A0G2JN35;A0A0G2JMX0;A0A0G2JPA2;A0A0G2JN43…	Q8N6C8;Q8N6C8-3;A0A0G2JMY9;Q8N6C8-2;A0A0G2JM99;A0A0G2JMJ0	13;13;13;11;8;7;6;3;3;3;3;3;3;3;3;3;3;3;3;3;2;2;2;2;2;2;2;2;2;2;1;1;1;1;1;1;1;1;1;1;1;1;1;1;1;1;1;1;1;1;1;1;1;1;1;1;1;1;1;1;1;1;1;1;1;1;1;1;1;1;1;1;1;1	13;13;13;11;8;7;6;3;3;3;3;3;3;3;3;3;3;3;3;3;2;2;2;2;2;2;2;2;2;2;1;1;1;1;1;1;1;1;1;1;1;1;1;1;1;1;1;1;1;1;1;1;1;1;1;1;1;1;1;1;1;1;1;1;1;1;1;1;1;1;1;1;1;1	13;13;13;11;8;7;6;3;3;3;3;3;3;3;3;3;3;3;3;3;2;2;2;2;2;2;2;2;2;2;1;1;1;1;1;1;1;1;1;1;1;1;1;1;1;1;1;1;1;1;1;1;1;1;1;1;1;1;1;1;1;1;1;1;1;1;1;1;1;1;1;1;1;1	Leukocyte immunoglobulin-like receptor subfamily A member 3	LILRA3	sp|Q8N6C8|LIRA3_HUMAN Leukocyte immunoglobulin-like receptor subfamily A member 3 OS=Homo sapiens OX=9606 GN=LILRA3 PE=1 SV=3;sp|Q8N6C8-3|LIRA3_HUMAN Isoform 3 of Leukocyte immunoglobulin-like receptor subfamily A member 3 OS=Homo sapiens OX=9606 GN=LILRA3	74	13	13	13	0	3	4	4	0	2	1	11	6	10	6	11	5	0	3	4	4	0	2	1	11	6	10	6	11	5	4	11	11	0	3	4	4	0	2	1	11
229	P05067;P05067-8;E9PG40;P05067-7;P05067-11;P05067-9;P05067-4;H7C0V9;A0A0A0MRG2;P05067-10;P05067-3;P05067-5;P05067-6;P05067-2;H7C2L2	P05067;P05067-8;E9PG40;P05067-7;P05067-11;P05067-9;P05067-4;H7C0V9;A0A0A0MRG2;P05067-10;P05067-3;P05067-5;P05067-6	7;7;7;7;7;7;6;6;6;6;6;6;6;3;2	7;7;7;7;7;7;6;6;6;6;6;6;6;3;2	7;7;7;7;7;7;6;6;6;6;6;6;6;3;2	Amyloid beta A4 protein;N-APP;Soluble APP-alpha;Soluble APP-beta;C99;Beta-amyloid protein 42;Beta-amyloid protein 40;C83;P3(42);P3(40);C80;Gamma-secretase C-terminal fragment 59;Gamma-secretase C-terminal fragment 57;Gamma-secretase C-terminal fragment 50;C31	APP	sp|P05067|A4_HUMAN Amyloid-beta precursor protein OS=Homo sapiens OX=9606 GN=APP PE=1 SV=3;sp|P05067-8|A4_HUMAN Isoform APP751 of Amyloid-beta precursor protein OS=Homo sapiens OX=9606 GN=APP;tr|E9PG40|E9PG40_HUMAN ABPP OS=Homo sapiens OX=9606 GN=APP PE=1	15	7	7	7	0	0	0	1	0	3	0	7	3	6	4	6	3	0	0	0	1	0	3	0	7	3	6	4	6	3	3	7	7	0	0	0	1	0	3	0	7
391	P02741;P02741-2;Q5VVP7;C9JRE9	P02741;P02741-2;Q5VVP7	9;6;5;2	9;6;5;2	9;6;5;2	C-reactive protein;C-reactive protein(1-205)	CRP	sp|P02741|CRP_HUMAN C-reactive protein OS=Homo sapiens OX=9606 GN=CRP PE=1 SV=1;sp|P02741-2|CRP_HUMAN Isoform 2 of C-reactive protein OS=Homo sapiens OX=9606 GN=CRP;tr|Q5VVP7|Q5VVP7_HUMAN C-reactive protein OS=Homo sapiens OX=9606 GN=CRP PE=1 SV=1	4	9	9	9	5	2	3	5	7	6	5	8	9	9	9	7	9	5	2	3	5	7	6	5	8	9	9	9	7	9	7	9	9	5	2	3	5	7	6	5	8
477	P0DJI8	P0DJI8	10	7	2	Serum amyloid A-1 protein;Amyloid protein A;Serum amyloid protein A(2-104);Serum amyloid protein A(3-104);Serum amyloid protein A(2-103);Serum amyloid protein A(2-102);Serum amyloid protein A(4-101)	SAA1	sp|P0DJI8|SAA1_HUMAN Serum amyloid A-1 protein OS=Homo sapiens OX=9606 GN=SAA1 PE=1 SV=1	1	10	7	2	6	4	4	5	7	6	5	9	10	10	10	5	9	4	2	3	3	6	4	3	7	7	7	7	3	7	6	7	7	1	1	0	1	2	1	1	2
675	Q8WWZ8;Q8WWZ8-2	Q8WWZ8	8;2	8;2	8;2	Oncoprotein-induced transcript 3 protein	OIT3	sp|Q8WWZ8|OIT3_HUMAN Oncoprotein-induced transcript 3 protein OS=Homo sapiens OX=9606 GN=OIT3 PE=1 SV=2	2	8	8	8	1	0	2	0	1	2	1	5	6	1	8	5	3	1	0	2	0	1	2	1	5	6	1	8	5	3	2	8	8	1	0	2	0	1	2	1	5
521	P19022;P19022-2;C9J8J8	P19022;P19022-2;C9J8J8	2;2;1	2;2;1	2;2;1	Cadherin-2	CDH2	sp|P19022|CADH2_HUMAN Cadherin-2 OS=Homo sapiens OX=9606 GN=CDH2 PE=1 SV=4;sp|P19022-2|CADH2_HUMAN Isoform 2 of Cadherin-2 OS=Homo sapiens OX=9606 GN=CDH2;tr|C9J8J8|C9J8J8_HUMAN Cadherin-2 (Fragment) OS=Homo sapiens OX=9606 GN=CDH2 PE=1 SV=1	3	2	2	2	0	0	0	0	0	0	0	1	0	1	2	1	1	0	0	0	0	0	0	0	1	0	1	2	1	1	0	2	2	0	0	0	0	0	0	0	1
234	P09603;E9PJA2;P09603-3;P09603-2;E9PKP4;H7BY18;E9PQ08	P09603;E9PJA2;P09603-3;P09603-2;E9PKP4;H7BY18;E9PQ08	2;2;2;2;1;1;1	2;2;2;2;1;1;1	2;2;2;2;1;1;1	Macrophage colony-stimulating factor 1;Processed macrophage colony-stimulating factor 1	CSF1	sp|P09603|CSF1_HUMAN Macrophage colony-stimulating factor 1 OS=Homo sapiens OX=9606 GN=CSF1 PE=1 SV=2;tr|E9PJA2|E9PJA2_HUMAN Macrophage colony-stimulating factor 1 (Fragment) OS=Homo sapiens OX=9606 GN=CSF1 PE=1 SV=1;sp|P09603-3|CSF1_HUMAN Isoform 3 of Mac	7	2	2	2	0	1	0	1	0	0	0	1	1	1	0	1	2	0	1	0	1	0	0	0	1	1	1	0	1	2	1	2	2	0	1	0	1	0	0	0	1
424	P04275;P04275-2	P04275	96;3	96;3	96;3	von Willebrand factor;von Willebrand antigen 2	VWF	sp|P04275|VWF_HUMAN von Willebrand factor OS=Homo sapiens OX=9606 GN=VWF PE=1 SV=4	2	96	96	96	43	60	17	35	33	23	24	69	67	77	53	55	52	43	60	17	35	33	23	24	69	67	77	53	55	52	60	77	77	43	60	17	35	33	23	24	69
550	P27169;F8WF42	P27169	17;4	17;4	17;4	Serum paraoxonase/arylesterase 1	PON1	sp|P27169|PON1_HUMAN Serum paraoxonase/arylesterase 1 OS=Homo sapiens OX=9606 GN=PON1 PE=1 SV=3	2	17	17	17	16	16	16	17	16	16	16	15	15	14	14	16	16	16	16	16	17	16	16	16	15	15	14	14	16	16	17	16	17	16	16	16	17	16	16	16	15
446	P06727	P06727	43	43	41	Apolipoprotein A-IV	APOA4	sp|P06727|APOA4_HUMAN Apolipoprotein A-IV OS=Homo sapiens OX=9606 GN=APOA4 PE=1 SV=4	1	43	43	41	38	39	37	35	32	41	37	32	35	33	32	31	37	38	39	37	35	32	41	37	32	35	33	32	31	37	41	37	41	36	37	35	33	30	39	35	30
401	P02753;Q5VY30	P02753;Q5VY30	12;12	12;12	12;12	Retinol-binding protein 4;Plasma retinol-binding protein(1-182);Plasma retinol-binding protein(1-181);Plasma retinol-binding protein(1-179);Plasma retinol-binding protein(1-176)	RBP4	sp|P02753|RET4_HUMAN Retinol-binding protein 4 OS=Homo sapiens OX=9606 GN=RBP4 PE=1 SV=3;tr|Q5VY30|Q5VY30_HUMAN Retinol-binding protein OS=Homo sapiens OX=9606 GN=RBP4 PE=1 SV=2	2	12	12	12	11	12	12	12	12	12	12	11	11	11	11	10	11	11	12	12	12	12	12	12	11	11	11	11	10	11	12	11	12	11	12	12	12	12	12	12	11
405	P02766;A0A087WT59;A0A087WV45	P02766;A0A087WT59;A0A087WV45	14;12;10	14;12;10	14;12;10	Transthyretin	TTR	sp|P02766|TTHY_HUMAN Transthyretin OS=Homo sapiens OX=9606 GN=TTR PE=1 SV=1;tr|A0A087WT59|A0A087WT59_HUMAN Transthyretin OS=Homo sapiens OX=9606 GN=TTR PE=1 SV=1;tr|A0A087WV45|A0A087WV45_HUMAN Transthyretin OS=Homo sapiens OX=9606 GN=TTR PE=1 SV=1	3	14	14	14	12	12	12	12	11	14	13	12	11	12	10	10	9	12	12	12	12	11	14	13	12	11	12	10	10	9	14	12	14	12	12	12	12	11	14	13	12
144	P02656;B0YIW2	P02656;B0YIW2	6;6	6;6	6;6	Apolipoprotein C-III	APOC3	sp|P02656|APOC3_HUMAN Apolipoprotein C-III OS=Homo sapiens OX=9606 GN=APOC3 PE=1 SV=1;tr|B0YIW2|B0YIW2_HUMAN Apolipoprotein C-III OS=Homo sapiens OX=9606 GN=APOC3 PE=1 SV=1	2	6	6	6	5	5	5	3	5	6	5	3	4	3	3	3	4	5	5	5	3	5	6	5	3	4	3	3	3	4	6	4	6	5	5	5	3	5	6	5	3
555	P29622	P29622	23	23	23	Kallistatin	SERPINA4	sp|P29622|KAIN_HUMAN Kallistatin OS=Homo sapiens OX=9606 GN=SERPINA4 PE=1 SV=3	1	23	23	23	22	21	20	19	21	20	20	18	16	17	18	18	16	22	21	20	19	21	20	20	18	16	17	18	18	16	22	18	22	22	21	20	19	21	20	20	18
601	P80108;P80108-2	P80108	34;3	34;3	34;3	Phosphatidylinositol-glycan-specific phospholipase D	GPLD1	sp|P80108|PHLD_HUMAN Phosphatidylinositol-glycan-specific phospholipase D OS=Homo sapiens OX=9606 GN=GPLD1 PE=1 SV=3	2	34	34	34	28	26	31	29	28	31	32	30	27	16	23	22	23	28	26	31	29	28	31	32	30	27	16	23	22	23	32	30	32	28	26	31	29	28	31	32	30
703	Q9H4B7;P_E1BJK2;CON__tr|P_E1BJK2|E1BJK2_BOVIN	Q9H4B7	10;4;4	10;4;4	9;3;3	Tubulin beta-1 chain	TUBB1	sp|Q9H4B7|TBB1_HUMAN Tubulin beta-1 chain OS=Homo sapiens OX=9606 GN=TUBB1 PE=1 SV=1	3	10	10	9	5	6	5	2	7	9	1	1	1	1	1	1	2	5	6	5	2	7	9	1	1	1	1	1	1	2	9	2	9	4	5	4	1	6	8	1	1
493	P11597;P11597-2;H3BRJ9	P11597;P11597-2;H3BRJ9	15;13;11	15;13;11	15;13;11	Cholesteryl ester transfer protein	CETP	sp|P11597|CETP_HUMAN Cholesteryl ester transfer protein OS=Homo sapiens OX=9606 GN=CETP PE=1 SV=2;sp|P11597-2|CETP_HUMAN Isoform 2 of Cholesteryl ester transfer protein OS=Homo sapiens OX=9606 GN=CETP;tr|H3BRJ9|H3BRJ9_HUMAN Cholesteryl ester transfer prote	3	15	15	15	12	11	10	11	10	13	13	9	5	8	5	7	10	12	11	10	11	10	13	13	9	5	8	5	7	10	13	10	13	12	11	10	11	10	13	13	9
716	Q9UHG3;Q9UHG3-2;F8W8W4;C9K055;C9JM55;C9JGT6	Q9UHG3;Q9UHG3-2	19;17;9;7;5;4	19;17;9;7;5;4	19;17;9;7;5;4	Prenylcysteine oxidase 1	PCYOX1	sp|Q9UHG3|PCYOX_HUMAN Prenylcysteine oxidase 1 OS=Homo sapiens OX=9606 GN=PCYOX1 PE=1 SV=3;sp|Q9UHG3-2|PCYOX_HUMAN Isoform 2 of Prenylcysteine oxidase 1 OS=Homo sapiens OX=9606 GN=PCYOX1	6	19	19	19	14	15	17	15	16	17	14	9	9	10	8	11	10	14	15	17	15	16	17	14	9	9	10	8	11	10	17	11	17	14	15	17	15	16	17	14	9
69	Q9NQ79;A0A0C4DFP6;Q9NQ79-2;Q9NQ79-3;Q5T4F6	Q9NQ79;A0A0C4DFP6;Q9NQ79-2;Q9NQ79-3;Q5T4F6	17;17;17;15;14	17;17;17;15;14	17;17;17;15;14	Cartilage acidic protein 1	CRTAC1	sp|Q9NQ79|CRAC1_HUMAN Cartilage acidic protein 1 OS=Homo sapiens OX=9606 GN=CRTAC1 PE=1 SV=2;tr|A0A0C4DFP6|A0A0C4DFP6_HUMAN Cartilage acidic protein 1 OS=Homo sapiens OX=9606 GN=CRTAC1 PE=1 SV=1;sp|Q9NQ79-2|CRAC1_HUMAN Isoform 2 of Cartilage acidic protein	5	17	17	17	15	14	17	12	13	16	14	11	7	5	6	9	14	15	14	17	12	13	16	14	11	7	5	6	9	14	17	14	17	15	14	17	12	13	16	14	11
620	Q13093	Q13093	18	18	18	Platelet-activating factor acetylhydrolase	PLA2G7	sp|Q13093|PAFA_HUMAN Platelet-activating factor acetylhydrolase OS=Homo sapiens OX=9606 GN=PLA2G7 PE=1 SV=1	1	18	18	18	10	14	16	13	14	13	10	9	9	3	3	9	10	10	14	16	13	14	13	10	9	9	3	3	9	10	16	10	16	10	14	16	13	14	13	10	9
261	G3XAP6;P49747;P49747-2	G3XAP6;P49747;P49747-2	27;27;24	27;27;24	18;18;16	Cartilage oligomeric matrix protein	COMP	tr|G3XAP6|G3XAP6_HUMAN Cartilage oligomeric matrix protein OS=Homo sapiens OX=9606 GN=COMP PE=1 SV=1;sp|P49747|COMP_HUMAN Cartilage oligomeric matrix protein OS=Homo sapiens OX=9606 GN=COMP PE=1 SV=2;sp|P49747-2|COMP_HUMAN Isoform 2 of Cartilage oligomeric	3	27	27	18	15	17	20	12	18	20	14	8	4	4	5	12	13	15	17	20	12	18	20	14	8	4	4	5	12	13	20	13	20	11	11	14	9	13	15	9	5
590	P60709;A0A2R8Y793;E7EVS6;A0A2R8YGF8;G5E9R0;C9JZR7;C9JUM1;C9JTX5;P63267-2;Q6S8J3;A5A3E0;P0CG38;A0A2R8YEA7;Q9BYX7;P0CG39;F8WCH0;A0A2R8YFE2	P60709;A0A2R8Y793;E7EVS6;A0A2R8YGF8;G5E9R0	18;16;9;9;9;8;8;7;6;6;6;5;4;3;3;3;2	18;16;9;9;9;8;8;7;6;6;6;5;4;3;3;3;2	1;1;1;1;1;1;1;1;0;0;0;0;0;0;0;0;0	Actin, cytoplasmic 1;Actin, cytoplasmic 1, N-terminally processed	ACTB	sp|P60709|ACTB_HUMAN Actin, cytoplasmic 1 OS=Homo sapiens OX=9606 GN=ACTB PE=1 SV=1;tr|A0A2R8Y793|A0A2R8Y793_HUMAN Actin, cytoplasmic 1 (Fragment) OS=Homo sapiens OX=9606 GN=ACTB PE=1 SV=1;tr|E7EVS6|E7EVS6_HUMAN Actin, cytoplasmic 1 (Fragment) OS=Homo sapi	17	18	18	1	17	17	16	17	15	17	15	13	6	12	11	15	11	17	17	16	17	15	17	15	13	6	12	11	15	11	17	15	17	1	1	1	1	1	1	1	1
518	P18206;P18206-2;P18206-3;A0A096LPE1	P18206;P18206-2	28;28;7;1	28;28;7;1	28;28;7;1	Vinculin	VCL	sp|P18206|VINC_HUMAN Vinculin OS=Homo sapiens OX=9606 GN=VCL PE=1 SV=4;sp|P18206-2|VINC_HUMAN Isoform 1 of Vinculin OS=Homo sapiens OX=9606 GN=VCL	4	28	28	28	15	20	16	18	14	17	12	7	10	1	2	7	7	15	20	16	18	14	17	12	7	10	1	2	7	7	20	10	20	15	20	16	18	14	17	12	7
606	Q01518;Q01518-2;Q5T0R7;Q5T0R6;Q5T0R5;Q5T0R4;Q5T0R3;Q5T0R2;Q5T0R1;Q5T0R9	Q01518;Q01518-2;Q5T0R7;Q5T0R6;Q5T0R5;Q5T0R4;Q5T0R3;Q5T0R2;Q5T0R1;Q5T0R9	4;4;2;2;2;2;2;2;2;2	4;4;2;2;2;2;2;2;2;2	4;4;2;2;2;2;2;2;2;2	Adenylyl cyclase-associated protein 1;Adenylyl cyclase-associated protein	CAP1	sp|Q01518|CAP1_HUMAN Adenylyl cyclase-associated protein 1 OS=Homo sapiens OX=9606 GN=CAP1 PE=1 SV=5;sp|Q01518-2|CAP1_HUMAN Isoform 2 of Adenylyl cyclase-associated protein 1 OS=Homo sapiens OX=9606 GN=CAP1;tr|Q5T0R7|Q5T0R7_HUMAN Adenylyl cyclase-associate	10	4	4	4	1	3	0	2	3	3	0	0	0	0	0	0	0	1	3	0	2	3	3	0	0	0	0	0	0	0	3	0	3	1	3	0	2	3	3	0	0
506	P14618;P14618-2;H3BQ34;H3BTN5;P14618-3;B4DNK4;H3BT25;H3BUW1;H3BTJ2;H3BR70;H3BU13	P14618;P14618-2;H3BQ34;H3BTN5;P14618-3;B4DNK4;H3BT25;H3BUW1;H3BTJ2	6;6;5;5;4;4;3;3;3;2;1	6;6;5;5;4;4;3;3;3;2;1	6;6;5;5;4;4;3;3;3;2;1	Pyruvate kinase PKM;Pyruvate kinase	PKM	sp|P14618|KPYM_HUMAN Pyruvate kinase PKM OS=Homo sapiens OX=9606 GN=PKM PE=1 SV=4;sp|P14618-2|KPYM_HUMAN Isoform M1 of Pyruvate kinase PKM OS=Homo sapiens OX=9606 GN=PKM;tr|H3BQ34|H3BQ34_HUMAN Pyruvate kinase OS=Homo sapiens OX=9606 GN=PKM PE=1 SV=1;tr|H3B	11	6	6	6	2	5	3	3	3	1	2	1	1	0	1	0	1	2	5	3	3	3	1	2	1	1	0	1	0	1	5	1	5	2	5	3	3	3	1	2	1
659	Q6YHK3;Q6YHK3-2;Q6YHK3-4;Q6YHK3-3	Q6YHK3;Q6YHK3-2;Q6YHK3-4;Q6YHK3-3	8;7;7;4	8;7;7;4	8;7;7;4	CD109 antigen	CD109	sp|Q6YHK3|CD109_HUMAN CD109 antigen OS=Homo sapiens OX=9606 GN=CD109 PE=1 SV=2;sp|Q6YHK3-2|CD109_HUMAN Isoform 2 of CD109 antigen OS=Homo sapiens OX=9606 GN=CD109;sp|Q6YHK3-4|CD109_HUMAN Isoform 4 of CD109 antigen OS=Homo sapiens OX=9606 GN=CD109;sp|Q6YHK3	4	8	8	8	5	3	5	4	2	2	3	2	0	1	0	1	3	5	3	5	4	2	2	3	2	0	1	0	1	3	5	3	5	5	3	5	4	2	2	3	2
588	P58335-4;P58335;J3KPY9;P58335-2;P58335-3;A0A0C4DG84	P58335-4;P58335;J3KPY9;P58335-2	5;4;4;4;2;1	5;4;4;4;2;1	5;4;4;4;2;1	Anthrax toxin receptor 2	ANTXR2	sp|P58335-4|ANTR2_HUMAN Isoform 4 of Anthrax toxin receptor 2 OS=Homo sapiens OX=9606 GN=ANTXR2;sp|P58335|ANTR2_HUMAN Anthrax toxin receptor 2 OS=Homo sapiens OX=9606 GN=ANTXR2 PE=1 SV=5;tr|J3KPY9|J3KPY9_HUMAN Anthrax toxin receptor OS=Homo sapiens OX=9606	6	5	5	5	4	3	5	3	5	5	4	3	1	0	0	3	2	4	3	5	3	5	5	4	3	1	0	0	3	2	5	3	5	4	3	5	3	5	5	4	3
221	P63104;E7EX29;E7ESK7;B0AZS6;E9PD24;E5RIR4;E7EVZ2;P63104-2;B7Z2E6;H0YB80;E5RGE1;P27348;P31946-2;P31946;Q04917;B4DJF2;Q4VY19;I3L3T1;K7EIT4;A0A0J9YWZ2;Q4VY20;A0A0J9YWE8;E9PG15;A2IDB2	P63104;E7EX29;E7ESK7;B0AZS6	11;11;7;6;5;5;5;5;4;4;4;3;3;3;2;1;1;1;1;1;1;1;1;1	11;11;7;6;5;5;5;5;4;4;4;3;3;3;2;1;1;1;1;1;1;1;1;1	9;9;6;5;4;4;4;4;3;3;3;1;1;1;0;0;0;0;0;0;0;0;0;0	14-3-3 protein zeta/delta	YWHAZ	sp|P63104|1433Z_HUMAN 14-3-3 protein zeta/delta OS=Homo sapiens OX=9606 GN=YWHAZ PE=1 SV=1;tr|E7EX29|E7EX29_HUMAN 14-3-3 protein zeta/delta (Fragment) OS=Homo sapiens OX=9606 GN=YWHAZ PE=1 SV=1;tr|E7ESK7|E7ESK7_HUMAN 14-3-3 protein zeta/delta (Fragment) OS	24	11	11	9	7	9	8	9	10	11	6	3	0	1	5	1	2	7	9	8	9	10	11	6	3	0	1	5	1	2	11	5	11	7	8	7	8	9	9	4	2
32	Q9HBI1;A0A087WZB5;Q9HBI1-3;Q9HBI1-2;B0QYP8;Q9NVD7	Q9HBI1;A0A087WZB5;Q9HBI1-3;Q9HBI1-2;B0QYP8	7;7;7;7;4;2	7;7;7;7;4;2	7;7;7;7;4;2	Beta-parvin	PARVB	sp|Q9HBI1|PARVB_HUMAN Beta-parvin OS=Homo sapiens OX=9606 GN=PARVB PE=1 SV=1;tr|A0A087WZB5|A0A087WZB5_HUMAN Beta-parvin OS=Homo sapiens OX=9606 GN=PARVB PE=1 SV=1;sp|Q9HBI1-3|PARVB_HUMAN Isoform 3 of Beta-parvin OS=Homo sapiens OX=9606 GN=PARVB;sp|Q9HBI1-2	6	7	7	7	1	4	2	0	3	4	0	0	0	0	0	0	0	1	4	2	0	3	4	0	0	0	0	0	0	0	4	0	4	1	4	2	0	3	4	0	0
502	P13727;P13727-2;H0YCG3	P13727;P13727-2	3;3;1	3;3;1	3;3;1	Bone marrow proteoglycan;Eosinophil granule major basic protein	PRG2	sp|P13727|PRG2_HUMAN Bone marrow proteoglycan OS=Homo sapiens OX=9606 GN=PRG2 PE=1 SV=2;sp|P13727-2|PRG2_HUMAN Isoform 2 of Bone marrow proteoglycan OS=Homo sapiens OX=9606 GN=PRG2	3	3	3	3	1	2	2	2	2	2	2	0	1	0	0	0	1	1	2	2	2	2	2	2	0	1	0	0	0	1	2	1	2	1	2	2	2	2	2	2	0
246	P52566;F5H6Q0;F5H3P3;F5H2R5;H0YGX7	P52566;F5H6Q0;F5H3P3;F5H2R5;H0YGX7	2;2;2;1;1	2;2;2;1;1	2;2;2;1;1	Rho GDP-dissociation inhibitor 2	ARHGDIB	sp|P52566|GDIR2_HUMAN Rho GDP-dissociation inhibitor 2 OS=Homo sapiens OX=9606 GN=ARHGDIB PE=1 SV=3;tr|F5H6Q0|F5H6Q0_HUMAN Rho GDP-dissociation inhibitor 2 (Fragment) OS=Homo sapiens OX=9606 GN=ARHGDIB PE=1 SV=1;tr|F5H3P3|F5H3P3_HUMAN Rho GDP-dissociation	5	2	2	2	1	2	1	1	2	1	1	0	0	0	0	0	0	1	2	1	1	2	1	1	0	0	0	0	0	0	2	0	2	1	2	1	1	2	1	1	0
589	P60174;P60174-1;P60174-4;U3KPZ0;U3KQF3	P60174;P60174-1;P60174-4	8;8;6;3;2	8;8;6;3;2	8;8;6;3;2	Triosephosphate isomerase	TPI1	sp|P60174|TPIS_HUMAN Triosephosphate isomerase OS=Homo sapiens OX=9606 GN=TPI1 PE=1 SV=3;sp|P60174-1|TPIS_HUMAN Isoform 2 of Triosephosphate isomerase OS=Homo sapiens OX=9606 GN=TPI1;sp|P60174-4|TPIS_HUMAN Isoform 4 of Triosephosphate isomerase OS=Homo sap	5	8	8	8	1	4	2	4	3	6	3	0	0	0	8	0	0	1	4	2	4	3	6	3	0	0	0	8	0	0	6	8	8	1	4	2	4	3	6	3	0
216	P61224;P61224-3;P61224-4;F5H7Y6;E7ESV4;F5H6R7;A6NIZ1;F5GZG1;F5GX62;F5H823;B7ZB78;F5H004;P61224-2;F5GYB5;A0A075B6Q0;F5H4H0;F8WBC0;P62834;F5H0B7;F5H491;F5GWU8;F5H077;F5GYH7;F5H500	P61224;P61224-3;P61224-4;F5H7Y6;E7ESV4;F5H6R7;A6NIZ1;F5GZG1;F5GX62;F5H823;B7ZB78;F5H004;P61224-2	4;4;4;4;4;3;3;3;3;3;3;3;2;1;1;1;1;1;1;1;1;1;1;1	4;4;4;4;4;3;3;3;3;3;3;3;2;1;1;1;1;1;1;1;1;1;1;1	4;4;4;4;4;3;3;3;3;3;3;3;2;1;1;1;1;1;1;1;1;1;1;1	Ras-related protein Rap-1b;Ras-related protein Rap-1b-like protein	RAP1B	sp|P61224|RAP1B_HUMAN Ras-related protein Rap-1b OS=Homo sapiens OX=9606 GN=RAP1B PE=1 SV=1;sp|P61224-3|RAP1B_HUMAN Isoform 3 of Ras-related protein Rap-1b OS=Homo sapiens OX=9606 GN=RAP1B;sp|P61224-4|RAP1B_HUMAN Isoform 4 of Ras-related protein Rap-1b OS=	24	4	4	4	1	2	1	1	2	3	1	2	0	0	1	0	0	1	2	1	1	2	3	1	2	0	0	1	0	0	3	2	3	1	2	1	1	2	3	1	2
652	Q9H299;Q5T123	Q9H299;Q5T123	2;2	2;2	2;2	SH3 domain-binding glutamic acid-rich-like protein 3	SH3BGRL3	sp|Q9H299|SH3L3_HUMAN SH3 domain-binding glutamic acid-rich-like protein 3 OS=Homo sapiens OX=9606 GN=SH3BGRL3 PE=1 SV=1;tr|Q5T123|Q5T123_HUMAN SH3 domain-binding glutamic acid-rich-like protein 3 OS=Homo sapiens OX=9606 GN=SH3BGRL3 PE=1 SV=1	2	2	2	2	1	1	1	1	1	2	0	0	0	0	0	0	0	1	1	1	1	1	2	0	0	0	0	0	0	0	2	0	2	1	1	1	1	1	2	0	0
631	Q14623	Q14623	3	3	3	Indian hedgehog protein;Indian hedgehog protein N-product;Indian hedgehog protein C-product	IHH	sp|Q14623|IHH_HUMAN Indian hedgehog protein OS=Homo sapiens OX=9606 GN=IHH PE=1 SV=4	1	3	3	3	2	2	2	2	1	2	2	0	0	2	0	0	0	2	2	2	2	1	2	2	0	0	2	0	0	0	2	2	2	2	2	2	2	1	2	2	0
598	P68363;P68363-2;Q71U36;Q71U36-2;F8VVB9;P0DPH8;C9J2C0;P0DPH7;Q9NY65-2;Q9NY65;P0DPH7-2;A0A1W2PQM2;Q6PEY2;F8VQQ4;C9JDS9;F8VRZ4;F8VX09;F8VWV9;F8VS66;Q9H853;C9JQ00;V9GZ17;C9JJQ8;C9JDL2;F8VRK0;C9JEV8;A6NHL2-2;C9K0S6;A6NHL2	P68363;P68363-2;Q71U36;Q71U36-2;F8VVB9;P0DPH8;C9J2C0;P0DPH7;Q9NY65-2;Q9NY65;P0DPH7-2;A0A1W2PQM2	8;7;6;6;5;4;4;4;4;4;4;4;3;3;3;2;2;2;2;1;1;1;1;1;1;1;1;1;1	8;7;6;6;5;4;4;4;4;4;4;4;3;3;3;2;2;2;2;1;1;1;1;1;1;1;1;1;1	1;1;1;1;0;0;0;0;0;0;0;0;0;0;0;0;0;0;0;0;0;0;0;0;0;0;0;0;0	Tubulin alpha-1B chain;Tubulin alpha-1A chain;Tubulin alpha-8 chain	TUBA1B;TUBA1A;TUBA8	sp|P68363|TBA1B_HUMAN Tubulin alpha-1B chain OS=Homo sapiens OX=9606 GN=TUBA1B PE=1 SV=1;sp|P68363-2|TBA1B_HUMAN Isoform 2 of Tubulin alpha-1B chain OS=Homo sapiens OX=9606 GN=TUBA1B;sp|Q71U36|TBA1A_HUMAN Tubulin alpha-1A chain OS=Homo sapiens OX=9606 GN=T	29	8	8	1	4	3	4	0	5	7	2	0	0	0	0	1	1	4	3	4	0	5	7	2	0	0	0	0	1	1	7	1	7	1	0	0	0	0	0	0	0
725	Q9Y490;Q9Y4G6;H0YMT1;A0A1B0GVU7	Q9Y490	61;8;5;5	61;8;5;5	61;8;5;5	Talin-1	TLN1	sp|Q9Y490|TLN1_HUMAN Talin-1 OS=Homo sapiens OX=9606 GN=TLN1 PE=1 SV=3	4	61	61	61	22	57	16	37	40	34	15	0	2	3	0	1	2	22	57	16	37	40	34	15	0	2	3	0	1	2	57	3	57	22	57	16	37	40	34	15	0
272	P12814;H9KV75;P12814-2;P12814-3;P12814-4;G3V2W4;O43707;K7EJH8;H0YJ11;H0YJW3;G3V2N5;H7C5W8;O43707-2	P12814;H9KV75;P12814-2;P12814-3;P12814-4;G3V2W4	4;4;4;4;4;2;1;1;1;1;1;1;1	4;4;4;4;4;2;1;1;1;1;1;1;1	4;4;4;4;4;2;1;1;1;1;1;1;1	Alpha-actinin-1	ACTN1	sp|P12814|ACTN1_HUMAN Alpha-actinin-1 OS=Homo sapiens OX=9606 GN=ACTN1 PE=1 SV=2;tr|H9KV75|H9KV75_HUMAN Alpha-actinin cytoskeletal isoform OS=Homo sapiens OX=9606 GN=ACTN1 PE=1 SV=1;sp|P12814-2|ACTN1_HUMAN Isoform 2 of Alpha-actinin-1 OS=Homo sapiens OX=96	13	4	4	4	2	3	2	3	1	2	2	0	0	0	0	1	0	2	3	2	3	1	2	2	0	0	0	0	1	0	3	1	3	2	3	2	3	1	2	2	0
455	P07737;K7EJ44;P_P02584;CON__sp|P_P02584|PROF1_BOVIN;I3L3D5	P07737;K7EJ44;P_P02584;CON__sp|P_P02584|PROF1_BOVIN;I3L3D5	6;3;3;3;3	6;3;3;3;3	6;3;3;3;3	Profilin-1	PFN1	sp|P07737|PROF1_HUMAN Profilin-1 OS=Homo sapiens OX=9606 GN=PFN1 PE=1 SV=2;tr|K7EJ44|K7EJ44_HUMAN Profilin OS=Homo sapiens OX=9606 GN=PFN1 PE=1 SV=1;sp|P_P02584|PROF1_BOVIN __CONT Profilin-1 OS=Bos taurus OX=9913 GN=PFN1 PE=1 SV=2;;tr|I3L3D5|I3L3D5_HUMAN P	5	6	6	6	1	5	1	3	3	1	1	0	0	0	0	1	0	1	5	1	3	3	1	1	0	0	0	0	1	0	5	1	5	1	5	1	3	3	1	1	0
540	P23528;G3V1A4;E9PP50;E9PK25;E9PQB7;E9PLJ3;E9PS23;Q9Y281;Q9Y281-3	P23528;G3V1A4;E9PP50;E9PK25;E9PQB7;E9PLJ3;E9PS23	8;7;7;7;6;5;5;2;2	8;7;7;7;6;5;5;2;2	8;7;7;7;6;5;5;2;2	Cofilin-1	CFL1	sp|P23528|COF1_HUMAN Cofilin-1 OS=Homo sapiens OX=9606 GN=CFL1 PE=1 SV=3;tr|G3V1A4|G3V1A4_HUMAN Cofilin, non-muscle isoform OS=Homo sapiens OX=9606 GN=CFL1 PE=1 SV=1;tr|E9PP50|E9PP50_HUMAN Cofilin, non-muscle isoform (Fragment) OS=Homo sapiens OX=9606 GN=C	9	8	8	8	7	6	3	4	7	8	2	1	1	0	3	0	1	7	6	3	4	7	8	2	1	1	0	3	0	1	8	3	8	7	6	3	4	7	8	2	1
567	P37802;P37802-2;X6RJP6;Q9UI15;C9J5W6	P37802;P37802-2;X6RJP6	8;8;7;1;1	8;8;7;1;1	8;8;7;1;1	Transgelin-2	TAGLN2	sp|P37802|TAGL2_HUMAN Transgelin-2 OS=Homo sapiens OX=9606 GN=TAGLN2 PE=1 SV=3;sp|P37802-2|TAGL2_HUMAN Isoform 2 of Transgelin-2 OS=Homo sapiens OX=9606 GN=TAGLN2;tr|X6RJP6|X6RJP6_HUMAN Transgelin-2 (Fragment) OS=Homo sapiens OX=9606 GN=TAGLN2 PE=1 SV=1	5	8	8	8	3	5	2	3	4	8	2	0	0	0	1	0	0	3	5	2	3	4	8	2	0	0	0	1	0	0	8	1	8	3	5	2	3	4	8	2	0
466	P08567	P08567	7	7	7	Pleckstrin	PLEK	sp|P08567|PLEK_HUMAN Pleckstrin OS=Homo sapiens OX=9606 GN=PLEK PE=1 SV=3	1	7	7	7	2	6	3	4	4	7	1	0	0	0	0	1	0	2	6	3	4	4	7	1	0	0	0	0	1	0	7	1	7	2	6	3	4	4	7	1	0
530	P21333;P21333-2;Q60FE5;A0A087WWY3;F8WE98;H0Y5F3;Q14315;Q14315-2;H0Y5C6;H7C2E7	P21333;P21333-2;Q60FE5;A0A087WWY3	43;43;42;40;5;4;3;3;2;1	43;43;42;40;5;4;3;3;2;1	42;42;41;39;4;4;2;2;2;1	Filamin-A	FLNA	sp|P21333|FLNA_HUMAN Filamin-A OS=Homo sapiens OX=9606 GN=FLNA PE=1 SV=4;sp|P21333-2|FLNA_HUMAN Isoform 2 of Filamin-A OS=Homo sapiens OX=9606 GN=FLNA;tr|Q60FE5|Q60FE5_HUMAN Filamin-A OS=Homo sapiens OX=9606 GN=FLNA PE=1 SV=1;tr|A0A087WWY3|A0A087WWY3_HUMAN	10	43	43	42	13	34	6	15	25	20	4	0	0	0	0	0	0	13	34	6	15	25	20	4	0	0	0	0	0	0	34	0	34	12	33	6	15	25	19	4	0
[truncated: 113 more columns]
