# Supplementary material for: Protein Posttranslational Signatures Identified in COVID-19 Patient Plasma
Source: Front Cell Dev Biol. 2022 Feb 11;10:807149. doi: 10.3389/fcell.2022.807149 (PMC8873527; doi:10.3389/fcell.2022.807149)
Supplement: Supplementary file 10 [file Table5.XLSX]

## Sheet: Sheet1
id	Protein IDs	Majority protein IDs	Peptide counts (all)	Peptide counts (razor+unique)	Peptide counts (unique)	Protein names	Gene names	Fasta headers	Number of proteins	Peptides	Razor + unique peptides	Unique peptides	Peptides 007	Peptides 008	Peptides 009	Peptides 010	Peptides 014	Peptides 017	Peptides 027	Peptides 540	Peptides 548	Peptides 558	Peptides 559	Peptides 562	Peptides 571	Razor + unique peptides 007	Razor + unique peptides 008	Razor + unique peptides 009	Razor + unique peptides 010	Razor + unique peptides 014	Razor + unique peptides 017	Razor + unique peptides 027	Razor + unique peptides 540	Razor + unique peptides 548	Razor + unique peptides 558	Razor + unique peptides 559	Razor + unique peptides 562	Razor + unique peptides 571	Max R+U peptides Control	Max R+U peptides Disease	Max R+U peptides	Unique peptides 007	Unique peptides 008	Unique peptides 009	Unique peptides 010	Unique peptides 014	Unique peptides 017	Unique peptides 027	Unique peptides 540
228	E9PFZ2	E9PFZ2	69	2	0		CP	tr|E9PFZ2|E9PFZ2_HUMAN Ceruloplasmin OS=Homo sapiens OX=9606 GN=CP PE=1 SV=1	1	69	2	0	64	63	62	64	57	61	65	54	57	62	60	59	58	0	0	2	0	0	1	0	0	0	1	2	2	2	2	2	2	0	0	0	0	0	0	0	0
623	Q13228;Q13228-4;Q13228-2;Q13228-3;A6PVX1;H0Y532;F2Z2W8;F8WCR4;C9JVL0;F8WBA9	Q13228;Q13228-4;Q13228-2;Q13228-3;A6PVX1;H0Y532	18;18;15;15;10;10;5;5;3;1	18;18;15;15;10;10;5;5;3;1	18;18;15;15;10;10;5;5;3;1	Selenium-binding protein 1	SELENBP1	sp|Q13228|SBP1_HUMAN Methanethiol oxidase OS=Homo sapiens OX=9606 GN=SELENBP1 PE=1 SV=2;sp|Q13228-4|SBP1_HUMAN Isoform 4 of Methanethiol oxidase OS=Homo sapiens OX=9606 GN=SELENBP1;sp|Q13228-2|SBP1_HUMAN Isoform 2 of Methanethiol oxidase OS=Homo sapiens OX	10	18	18	18	0	0	2	0	0	0	0	2	3	1	18	2	0	0	0	2	0	0	0	0	2	3	1	18	2	0	2	18	18	0	0	2	0	0	0	0	2
77	A0A0C4DH33	A0A0C4DH33	3	3	3		IGHV1-24	sp|A0A0C4DH33|HV124_HUMAN Immunoglobulin heavy variable 1-24 OS=Homo sapiens OX=9606 GN=IGHV1-24 PE=3 SV=1	1	3	3	3	0	3	0	3	2	0	1	3	2	3	2	2	2	0	3	0	3	2	0	1	3	2	3	2	2	2	3	3	3	0	3	0	3	2	0	1	3
410	P02792	P02792	5	5	5	Ferritin light chain	FTL	sp|P02792|FRIL_HUMAN Ferritin light chain OS=Homo sapiens OX=9606 GN=FTL PE=1 SV=2	1	5	5	5	0	0	4	1	3	3	0	3	3	3	5	3	3	0	0	4	1	3	3	0	3	3	3	5	3	3	4	5	5	0	0	4	1	3	3	0	3
515	P17066;P48741;P0DMV8;P34931;Q53FA3;A0A0G2JIW1;P0DMV8-2;P0DMV9;E9PN25;E9PPY6;E9PI65;E9PQQ4;E9PQK7;E9PK54;E9PLF4;V9GZ37	P17066;P48741;P0DMV8;P34931;Q53FA3;A0A0G2JIW1;P0DMV8-2;P0DMV9	3;3;2;2;2;2;2;2;1;1;1;1;1;1;1;1	2;2;1;1;1;1;1;1;0;0;0;0;0;0;0;1	2;2;1;1;1;1;1;1;0;0;0;0;0;0;0;1	Heat shock 70 kDa protein 6;Putative heat shock 70 kDa protein 7;Heat shock 70 kDa protein 1A;Heat shock 70 kDa protein 1-like;Heat shock 70 kDa protein 1B	HSPA6;HSPA7;HSPA1A;HSPA1L;HSPA1B	sp|P17066|HSP76_HUMAN Heat shock 70 kDa protein 6 OS=Homo sapiens OX=9606 GN=HSPA6 PE=1 SV=2;sp|P48741|HSP77_HUMAN Putative heat shock 70 kDa protein 7 OS=Homo sapiens OX=9606 GN=HSPA7 PE=5 SV=2;sp|P0DMV8|HS71A_HUMAN Heat shock 70 kDa protein 1A OS=Homo sa	16	3	2	2	1	1	0	1	2	1	1	1	1	0	3	1	1	1	0	0	0	1	1	1	1	1	0	2	1	1	1	2	2	1	0	0	0	1	1	1	1
600	P78417;Q5TA02;P78417-3;Q5TA01;P78417-2	P78417;Q5TA02;P78417-3;Q5TA01;P78417-2	7;7;7;5;5	7;7;7;5;5	7;7;7;5;5	Glutathione S-transferase omega-1	GSTO1	sp|P78417|GSTO1_HUMAN Glutathione S-transferase omega-1 OS=Homo sapiens OX=9606 GN=GSTO1 PE=1 SV=2;tr|Q5TA02|Q5TA02_HUMAN Glutathione-dependent dehydroascorbate reductase (Fragment) OS=Homo sapiens OX=9606 GN=GSTO1 PE=1 SV=1;sp|P78417-3|GSTO1_HUMAN Isoform	5	7	7	7	0	0	1	1	3	0	0	1	1	1	7	3	2	0	0	1	1	3	0	0	1	1	1	7	3	2	3	7	7	0	0	1	1	3	0	0	1
57	A0A0B4J1U3	A0A0B4J1U3	1	1	1		IGLV1-36	sp|A0A0B4J1U3|LV136_HUMAN Immunoglobulin lambda variable 1-36 OS=Homo sapiens OX=9606 GN=IGLV1-36 PE=1 SV=5	1	1	1	1	0	0	0	0	1	0	0	0	1	1	1	1	1	0	0	0	0	1	0	0	0	1	1	1	1	1	1	1	1	0	0	0	0	1	0	0	0
236	E9PQD6	E9PQD6	10	2	2	Serum amyloid A protein	SAA1	tr|E9PQD6|E9PQD6_HUMAN Serum amyloid A protein OS=Homo sapiens OX=9606 GN=SAA1 PE=1 SV=1	1	10	2	2	5	3	4	4	5	5	4	7	9	10	9	5	7	0	0	0	0	0	0	0	0	1	2	1	0	0	0	2	2	0	0	0	0	0	0	0	0
622	Q13201;E7EPG1;Q13201-2	Q13201;E7EPG1	20;19;9	20;19;9	20;19;9	Multimerin-1;Platelet glycoprotein Ia*;155 kDa platelet multimerin	MMRN1	sp|Q13201|MMRN1_HUMAN Multimerin-1 OS=Homo sapiens OX=9606 GN=MMRN1 PE=1 SV=3;tr|E7EPG1|E7EPG1_HUMAN Multimerin-1 OS=Homo sapiens OX=9606 GN=MMRN1 PE=1 SV=1	3	20	20	20	0	4	1	5	8	12	1	18	10	10	6	12	11	0	4	1	5	8	12	1	18	10	10	6	12	11	12	18	18	0	4	1	5	8	12	1	18
231	P18827;E9PHH3;H7C1K4	P18827;E9PHH3;H7C1K4	1;1;1	1;1;1	1;1;1	Syndecan-1	SDC1	sp|P18827|SDC1_HUMAN Syndecan-1 OS=Homo sapiens OX=9606 GN=SDC1 PE=1 SV=3;tr|E9PHH3|E9PHH3_HUMAN Syndecan-1 OS=Homo sapiens OX=9606 GN=SDC1 PE=1 SV=1;tr|H7C1K4|H7C1K4_HUMAN Syndecan-1 (Fragment) OS=Homo sapiens OX=9606 GN=SDC1 PE=1 SV=1	3	1	1	1	0	0	0	0	0	0	0	1	1	0	1	1	1	0	0	0	0	0	0	0	1	1	0	1	1	1	0	1	1	0	0	0	0	0	0	0	1
362	P01715	P01715	4	3	3	Ig lambda chain V-IV region Bau		sp|P01715|LV301_HUMAN Immunoglobulin lambda variable 3-1 OS=Homo sapiens OX=9606 GN=IGLV3-1 PE=1 SV=2	1	4	3	3	4	4	1	4	2	1	4	4	4	4	4	3	4	3	3	0	3	2	0	3	3	3	3	3	2	3	3	3	3	3	3	0	3	2	0	3	3
110	P01860;A0A286YES1;A0A4W9A917	P01860;A0A286YES1;A0A4W9A917	12;12;12	5;5;5	5;5;5	Ig gamma-3 chain C region	IGHG3	sp|P01860|IGHG3_HUMAN Immunoglobulin heavy constant gamma 3 OS=Homo sapiens OX=9606 GN=IGHG3 PE=1 SV=2;tr|A0A286YES1|A0A286YES1_HUMAN Immunoglobulin heavy constant gamma 3 (Fragment) OS=Homo sapiens OX=9606 GN=IGHG3 PE=1 SV=1;tr|A0A4W9A917|A0A4W9A917_HUMAN	3	12	5	5	5	6	8	4	5	2	4	9	7	7	12	10	5	0	0	2	0	0	0	0	3	0	0	5	3	0	2	5	5	0	0	2	0	0	0	0	3
587	P58166;F8VNP4	P58166;F8VNP4	4;3	4;3	4;3	Inhibin beta E chain	INHBE	sp|P58166|INHBE_HUMAN Inhibin beta E chain OS=Homo sapiens OX=9606 GN=INHBE PE=1 SV=1;tr|F8VNP4|F8VNP4_HUMAN Inhibin beta E chain (Fragment) OS=Homo sapiens OX=9606 GN=INHBE PE=1 SV=1	2	4	4	4	1	0	0	0	2	1	0	2	1	1	4	1	0	1	0	0	0	2	1	0	2	1	1	4	1	0	2	4	4	1	0	0	0	2	1	0	2
406	P02775	P02775	5	5	5	Platelet basic protein;Connective tissue-activating peptide III;TC-2;Connective tissue-activating peptide III(1-81);Beta-thromboglobulin;Neutrophil-activating peptide 2(74);Neutrophil-activating peptide 2(73);Neutrophil-activating peptide 2;TC-1;Neutrophil-activating peptide 2(1-66);Neutrophil-activating peptide 2(1-63)	PPBP	sp|P02775|CXCL7_HUMAN Platelet basic protein OS=Homo sapiens OX=9606 GN=PPBP PE=1 SV=3	1	5	5	5	3	4	4	2	2	5	3	5	3	4	5	4	5	3	4	4	2	2	5	3	5	3	4	5	4	5	5	5	5	3	4	4	2	2	5	3	5
472	P09486;F5GY03;E5RK62	P09486;F5GY03;E5RK62	8;5;4	8;5;4	8;5;4	SPARC	SPARC	sp|P09486|SPRC_HUMAN SPARC OS=Homo sapiens OX=9606 GN=SPARC PE=1 SV=1;tr|F5GY03|F5GY03_HUMAN Osteonectin (Fragment) OS=Homo sapiens OX=9606 GN=SPARC PE=1 SV=1;tr|E5RK62|E5RK62_HUMAN Osteonectin (Fragment) OS=Homo sapiens OX=9606 GN=SPARC PE=1 SV=1	3	8	8	8	1	1	3	2	0	6	1	7	7	5	5	4	4	1	1	3	2	0	6	1	7	7	5	5	4	4	6	7	7	1	1	3	2	0	6	1	7
538	P23381;P23381-2	P23381;P23381-2	1;1	1;1	1;1	Tryptophan--tRNA ligase, cytoplasmic;T1-TrpRS;T2-TrpRS	WARS	sp|P23381|SYWC_HUMAN Tryptophan--tRNA ligase, cytoplasmic OS=Homo sapiens OX=9606 GN=WARS1 PE=1 SV=2;sp|P23381-2|SYWC_HUMAN Isoform 2 of Tryptophan--tRNA ligase, cytoplasmic OS=Homo sapiens OX=9606 GN=WARS1	2	1	1	1	1	0	1	0	0	1	0	1	0	1	1	1	1	1	0	1	0	0	1	0	1	0	1	1	1	1	1	1	1	1	0	1	0	0	1	0	1
464	P08294;M0R1V4	P08294	7;1	7;1	7;1	Extracellular superoxide dismutase [Cu-Zn]	SOD3	sp|P08294|SODE_HUMAN Extracellular superoxide dismutase [Cu-Zn] OS=Homo sapiens OX=9606 GN=SOD3 PE=1 SV=2	2	7	7	7	4	1	6	2	4	5	0	5	3	2	6	1	5	4	1	6	2	4	5	0	5	3	2	6	1	5	6	6	6	4	1	6	2	4	5	0	5
429	P05109	P05109	5	5	5	Protein S100-A8;Protein S100-A8, N-terminally processed	S100A8	sp|P05109|S10A8_HUMAN Protein S100-A8 OS=Homo sapiens OX=9606 GN=S100A8 PE=1 SV=1	1	5	5	5	2	2	3	2	3	4	2	4	4	2	4	2	1	2	2	3	2	3	4	2	4	4	2	4	2	1	4	4	4	2	2	3	2	3	4	2	4
76	A0A0C4DH32	A0A0C4DH32	3	2	2		IGHV3-20	sp|A0A0C4DH32|HV320_HUMAN Immunoglobulin heavy variable 3-20 OS=Homo sapiens OX=9606 GN=IGHV3-20 PE=3 SV=2	1	3	2	2	1	2	1	2	3	1	1	1	3	2	2	2	2	0	1	0	1	2	0	0	0	2	1	1	1	1	2	2	2	0	1	0	1	2	0	0	0
106	P07339;F8W787;F8WD96;C9JH19;A0A1B0GVP3;A0A1B0GV23;A0A1B0GVD5;A0A1B0GWE8;A0A1B0GU92;A0A1B0GU03;A0A1B0GV01;A0A1B0GW44;H7C469	P07339;F8W787;F8WD96;C9JH19;A0A1B0GVP3;A0A1B0GV23;A0A1B0GVD5;A0A1B0GWE8;A0A1B0GU92;A0A1B0GU03;A0A1B0GV01;A0A1B0GW44	3;3;3;3;3;3;3;3;3;3;2;2;1	3;3;3;3;3;3;3;3;3;3;2;2;1	3;3;3;3;3;3;3;3;3;3;2;2;1	Cathepsin D;Cathepsin D light chain;Cathepsin D heavy chain	CTSD	sp|P07339|CATD_HUMAN Cathepsin D OS=Homo sapiens OX=9606 GN=CTSD PE=1 SV=1;tr|F8W787|F8W787_HUMAN Cathepsin D (Fragment) OS=Homo sapiens OX=9606 GN=CTSD PE=1 SV=1;tr|F8WD96|F8WD96_HUMAN Cathepsin D OS=Homo sapiens OX=9606 GN=CTSD PE=1 SV=1;tr|C9JH19|C9JH19	13	3	3	3	2	0	1	0	1	0	0	1	0	2	1	2	2	2	0	1	0	1	0	0	1	0	2	1	2	2	2	2	2	2	0	1	0	1	0	0	1
517	P18065;C9JMY1;C9JW52	P18065;C9JMY1	8;4;1	8;4;1	8;4;1	Insulin-like growth factor-binding protein 2	IGFBP2	sp|P18065|IBP2_HUMAN Insulin-like growth factor-binding protein 2 OS=Homo sapiens OX=9606 GN=IGFBP2 PE=1 SV=2;tr|C9JMY1|C9JMY1_HUMAN Insulin-like growth factor-binding protein 2 OS=Homo sapiens OX=9606 GN=IGFBP2 PE=1 SV=1	3	8	8	8	5	1	1	2	0	0	0	2	2	0	7	1	7	5	1	1	2	0	0	0	2	2	0	7	1	7	5	7	7	5	1	1	2	0	0	0	2
372	P01780;P01763	P01780;P01763	4;2	2;0	2;0	Ig heavy chain V-III region JON;Ig heavy chain V-III region WEA		sp|P01780|HV307_HUMAN Immunoglobulin heavy variable 3-7 OS=Homo sapiens OX=9606 GN=IGHV3-7 PE=1 SV=2;sp|P01763|HV348_HUMAN Immunoglobulin heavy variable 3-48 OS=Homo sapiens OX=9606 GN=IGHV3-48 PE=1 SV=2	2	4	2	2	4	4	4	4	4	2	4	4	4	4	4	4	4	2	2	2	2	2	0	2	2	2	2	2	2	2	2	2	2	2	2	2	2	2	0	2	2
122	Q9Y287;A0A3B3ISG3;A0A3B3IUC0	Q9Y287;A0A3B3ISG3;A0A3B3IUC0	1;1;1	1;1;1	1;1;1	Integral membrane protein 2B;BRI2, membrane form;BRI2 intracellular domain;BRI2C, soluble form;Bri23 peptide	ITM2B	sp|Q9Y287|ITM2B_HUMAN Integral membrane protein 2B OS=Homo sapiens OX=9606 GN=ITM2B PE=1 SV=1;tr|A0A3B3ISG3|A0A3B3ISG3_HUMAN Integral membrane protein 2 (Fragment) OS=Homo sapiens OX=9606 GN=ITM2B PE=1 SV=1;tr|A0A3B3IUC0|A0A3B3IUC0_HUMAN Integral membrane	3	1	1	1	0	0	0	0	0	0	0	1	1	0	0	1	1	0	0	0	0	0	0	0	1	1	0	0	1	1	0	1	1	0	0	0	0	0	0	0	1
302	O15055	O15055	1	1	1	Period circadian protein homolog 2	PER2	sp|O15055|PER2_HUMAN Period circadian protein homolog 2 OS=Homo sapiens OX=9606 GN=PER2 PE=1 SV=2	1	1	1	1	1	1	0	0	0	0	0	0	1	1	0	0	1	1	1	0	0	0	0	0	0	1	1	0	0	1	1	1	1	1	1	0	0	0	0	0	0
615	Q08830	Q08830	13	13	13	Fibrinogen-like protein 1	FGL1	sp|Q08830|FGL1_HUMAN Fibrinogen-like protein 1 OS=Homo sapiens OX=9606 GN=FGL1 PE=1 SV=3	1	13	13	13	7	6	3	6	6	5	8	12	13	12	11	7	11	7	6	3	6	6	5	8	12	13	12	11	7	11	8	13	13	7	6	3	6	6	5	8	12
121	P05062;A0A3B3IS80;A0A087WXX2;A0A3B3ITZ0	P05062;A0A3B3IS80;A0A087WXX2	6;6;3;2	6;6;3;2	6;6;3;2	Fructose-bisphosphate aldolase B;Fructose-bisphosphate aldolase	ALDOB	sp|P05062|ALDOB_HUMAN Fructose-bisphosphate aldolase B OS=Homo sapiens OX=9606 GN=ALDOB PE=1 SV=2;tr|A0A3B3IS80|A0A3B3IS80_HUMAN Fructose-bisphosphate aldolase OS=Homo sapiens OX=9606 GN=ALDOB PE=1 SV=1;tr|A0A087WXX2|A0A087WXX2_HUMAN Fructose-bisphosphate	4	6	6	6	1	1	2	0	0	3	0	2	2	4	0	3	2	1	1	2	0	0	3	0	2	2	4	0	3	2	3	4	4	1	1	2	0	0	3	0	2
46	P01857;A0A0A0MS08;A0A0A0MS07;P_P01870;CON__sp|P_P01870|IGHG_RABIT	P01857;A0A0A0MS08;A0A0A0MS07	17;17;15;2;2	17;17;15;2;2	9;9;8;0;0	Ig gamma-1 chain C region	IGHG1	sp|P01857|IGHG1_HUMAN Immunoglobulin heavy constant gamma 1 OS=Homo sapiens OX=9606 GN=IGHG1 PE=1 SV=1;tr|A0A0A0MS08|A0A0A0MS08_HUMAN Immunoglobulin heavy constant gamma 1 (Fragment) OS=Homo sapiens OX=9606 GN=IGHG1 PE=1 SV=1;tr|A0A0A0MS07|A0A0A0MS07_HUMAN	5	17	17	9	7	12	11	7	11	7	4	10	12	12	16	12	11	7	12	11	7	11	7	4	10	12	12	16	12	11	12	16	16	2	5	4	3	5	4	1	3
308	O75460	O75460	1	1	1	Serine/threonine-protein kinase/endoribonuclease IRE1;Serine/threonine-protein kinase;Endoribonuclease	ERN1	sp|O75460|ERN1_HUMAN Serine/threonine-protein kinase/endoribonuclease IRE1 OS=Homo sapiens OX=9606 GN=ERN1 PE=1 SV=2	1	1	1	1	0	0	0	0	0	1	0	1	1	1	1	1	1	0	0	0	0	0	1	0	1	1	1	1	1	1	1	1	1	0	0	0	0	0	1	0	1
61	A0A0B4J1V2	A0A0B4J1V2	3	3	3		IGHV2-26	sp|A0A0B4J1V2|HV226_HUMAN Immunoglobulin heavy variable 2-26 OS=Homo sapiens OX=9606 GN=IGHV2-26 PE=3 SV=1	1	3	3	3	2	1	0	2	1	0	2	3	2	1	2	1	1	2	1	0	2	1	0	2	3	2	1	2	1	1	2	3	3	2	1	0	2	1	0	2	3
366	P01742;A0A0B4J2H0	P01742;A0A0B4J2H0	4;3	3;2	3;2	Ig heavy chain V-I region EU	IGHV1-69-2	sp|P01742|HV169_HUMAN Immunoglobulin heavy variable 1-69 OS=Homo sapiens OX=9606 GN=IGHV1-69 PE=1 SV=2;sp|A0A0B4J2H0|HV69D_HUMAN Immunoglobulin heavy variable 1-69D OS=Homo sapiens OX=9606 GN=IGHV1-69D PE=1 SV=1	2	4	3	3	2	3	1	2	1	1	2	3	3	4	3	1	3	1	2	0	1	0	0	1	2	2	3	2	0	2	2	3	3	1	2	0	1	0	0	1	2
26	P02724;P02724-3;K9JIK7;Q13030;E9PH25;E7EQF3;E9PD10;A0A087WU29;A0A0C4DFT7;P02724-2	P02724;P02724-3;K9JIK7;Q13030;E9PH25;E7EQF3;E9PD10;A0A087WU29;A0A0C4DFT7;P02724-2	2;2;2;2;2;2;2;2;2;2	2;2;2;2;2;2;2;2;2;2	2;2;2;2;2;2;2;2;2;2	Glycophorin-A	GYPA;GPErik	sp|P02724|GLPA_HUMAN Glycophorin-A OS=Homo sapiens OX=9606 GN=GYPA PE=1 SV=2;sp|P02724-3|GLPA_HUMAN Isoform 3 of Glycophorin-A OS=Homo sapiens OX=9606 GN=GYPA;tr|K9JIK7|K9JIK7_HUMAN Glycophorin-A OS=Homo sapiens OX=9606 GN=GYPA PE=1 SV=1;tr|Q13030|Q13030_H	10	2	2	2	0	0	1	0	0	0	0	1	0	0	2	1	0	0	0	1	0	0	0	0	1	0	0	2	1	0	1	2	2	0	0	1	0	0	0	0	1
563	P35555;A0A6I8PL22;H0YND0	P35555	12;3;3	12;3;3	12;3;3	Fibrillin-1	FBN1	sp|P35555|FBN1_HUMAN Fibrillin-1 OS=Homo sapiens OX=9606 GN=FBN1 PE=1 SV=4	3	12	12	12	1	0	6	3	3	2	3	3	6	3	6	5	6	1	0	6	3	3	2	3	3	6	3	6	5	6	6	6	6	1	0	6	3	3	2	3	3
112	P01859;A0A286YEY4	P01859;A0A286YEY4	14;14	10;10	8;8	Ig gamma-2 chain C region	IGHG2	sp|P01859|IGHG2_HUMAN Immunoglobulin heavy constant gamma 2 OS=Homo sapiens OX=9606 GN=IGHG2 PE=1 SV=2;tr|A0A286YEY4|A0A286YEY4_HUMAN Immunoglobulin heavy constant gamma 2 (Fragment) OS=Homo sapiens OX=9606 GN=IGHG2 PE=1 SV=1	2	14	10	8	6	9	12	5	9	2	5	9	10	10	14	10	9	4	5	8	3	6	1	4	6	6	6	10	6	6	8	10	10	2	3	6	2	4	1	2	4
554	P28906;Q5JTA5;P28906-2	P28906;Q5JTA5;P28906-2	2;2;1	2;2;1	2;2;1	Hematopoietic progenitor cell antigen CD34	CD34	sp|P28906|CD34_HUMAN Hematopoietic progenitor cell antigen CD34 OS=Homo sapiens OX=9606 GN=CD34 PE=1 SV=2;tr|Q5JTA5|Q5JTA5_HUMAN Hematopoietic progenitor cell antigen CD34 OS=Homo sapiens OX=9606 GN=CD34 PE=1 SV=1;sp|P28906-2|CD34_HUMAN Isoform CD34-T of H	3	2	2	2	0	0	0	1	0	0	0	1	0	0	0	1	0	0	0	0	1	0	0	0	1	0	0	0	1	0	1	1	1	0	0	0	1	0	0	0	1
612	Q06830;A0A0A0MSI0;A0A0A0MRQ5;Q13162;H7C3T4	Q06830;A0A0A0MSI0;A0A0A0MRQ5	6;5;4;1;1	5;4;3;1;1	5;4;3;1;1	Peroxiredoxin-1	PRDX1	sp|Q06830|PRDX1_HUMAN Peroxiredoxin-1 OS=Homo sapiens OX=9606 GN=PRDX1 PE=1 SV=1;tr|A0A0A0MSI0|A0A0A0MSI0_HUMAN Peroxiredoxin-1 (Fragment) OS=Homo sapiens OX=9606 GN=PRDX1 PE=1 SV=1;tr|A0A0A0MRQ5|A0A0A0MRQ5_HUMAN Peroxiredoxin-1 OS=Homo sapiens OX=9606 GN=	5	6	5	5	0	0	0	0	1	1	1	2	1	0	6	3	0	0	0	0	0	1	1	0	1	0	0	5	2	0	1	5	5	0	0	0	0	1	1	0	1
75	A0A0C4DH31	A0A0C4DH31	4	3	3		IGHV1-18	sp|A0A0C4DH31|HV118_HUMAN Immunoglobulin heavy variable 1-18 OS=Homo sapiens OX=9606 GN=IGHV1-18 PE=3 SV=1	1	4	3	3	3	2	2	3	3	1	2	4	3	3	3	1	3	2	1	1	2	2	0	1	3	2	2	2	0	2	2	3	3	2	1	1	2	2	0	1	3
282	P14314;K7ELL7;P14314-2;K7EKX1;K7EJ70;K7EPW7;K7EIP3;A0A0C4DGP4	P14314;K7ELL7;P14314-2;K7EKX1;K7EJ70;K7EPW7	3;3;3;2;2;2;1;1	3;3;3;2;2;2;1;1	3;3;3;2;2;2;1;1	Glucosidase 2 subunit beta	PRKCSH	sp|P14314|GLU2B_HUMAN Glucosidase 2 subunit beta OS=Homo sapiens OX=9606 GN=PRKCSH PE=1 SV=2;tr|K7ELL7|K7ELL7_HUMAN Glucosidase 2 subunit beta OS=Homo sapiens OX=9606 GN=PRKCSH PE=1 SV=1;sp|P14314-2|GLU2B_HUMAN Isoform 2 of Glucosidase 2 subunit beta OS=Ho	8	3	3	3	0	0	0	0	0	0	0	0	0	1	2	0	1	0	0	0	0	0	0	0	0	0	1	2	0	1	0	2	2	0	0	0	0	0	0	0	0
93	A0A0G2JRQ6	A0A0G2JRQ6	4	4	4			tr|A0A0G2JRQ6|A0A0G2JRQ6_HUMAN Ig-like domain-containing protein (Fragment) OS=Homo sapiens OX=9606 PE=1 SV=4	1	4	4	4	3	1	3	0	4	3	2	4	2	3	1	4	1	3	1	3	0	4	3	2	4	2	3	1	4	1	4	4	4	3	1	3	0	4	3	2	4
220	Q14766;E7EV71;Q14766-3;Q14766-2;Q14766-5;Q14766-4;C9JD84;H7C2H7;H7BZ76;H7C0I7	Q14766;E7EV71;Q14766-3;Q14766-2;Q14766-5;Q14766-4;C9JD84	9;9;9;9;9;9;8;2;1;1	9;9;9;9;9;9;8;2;1;1	9;9;9;9;9;9;8;2;1;1	Latent-transforming growth factor beta-binding protein 1	LTBP1	sp|Q14766|LTBP1_HUMAN Latent-transforming growth factor beta-binding protein 1 OS=Homo sapiens OX=9606 GN=LTBP1 PE=1 SV=4;tr|E7EV71|E7EV71_HUMAN Latent-transforming growth factor beta-binding protein 1 OS=Homo sapiens OX=9606 GN=LTBP1 PE=1 SV=2;sp|Q14766-3	10	9	9	9	0	1	0	1	1	5	0	6	3	2	1	4	0	0	1	0	1	1	5	0	6	3	2	1	4	0	5	6	6	0	1	0	1	1	5	0	6
594	P62805	P62805	2	2	2	Histone H4	HIST1H4A	sp|P62805|H4_HUMAN Histone H4 OS=Homo sapiens OX=9606 GN=H4C1 PE=1 SV=2	1	2	2	2	0	0	0	0	0	0	0	0	1	0	2	0	0	0	0	0	0	0	0	0	0	1	0	2	0	0	0	2	2	0	0	0	0	0	0	0	0
239	P25786;F5GX11;P25786-2	P25786;F5GX11;P25786-2	2;2;2	2;2;2	2;2;2	Proteasome subunit alpha type-1	PSMA1	sp|P25786|PSA1_HUMAN Proteasome subunit alpha type-1 OS=Homo sapiens OX=9606 GN=PSMA1 PE=1 SV=1;tr|F5GX11|F5GX11_HUMAN Proteasome endopeptidase complex OS=Homo sapiens OX=9606 GN=PSMA1 PE=1 SV=1;sp|P25786-2|PSA1_HUMAN Isoform Long of Proteasome subunit alp	3	2	2	2	0	0	0	1	0	0	0	2	0	0	2	1	0	0	0	0	1	0	0	0	2	0	0	2	1	0	1	2	2	0	0	0	1	0	0	0	2
578	P50395;P50395-2;Q5SX87;P31150;V9GYJ7;V9GYF8;Q5SX90;Q5SX91	P50395;P50395-2;Q5SX87	3;3;2;1;1;1;1;1	3;3;2;1;1;1;1;1	3;3;2;1;1;1;1;1	Rab GDP dissociation inhibitor beta	GDI2	sp|P50395|GDIB_HUMAN Rab GDP dissociation inhibitor beta OS=Homo sapiens OX=9606 GN=GDI2 PE=1 SV=2;sp|P50395-2|GDIB_HUMAN Isoform 2 of Rab GDP dissociation inhibitor beta OS=Homo sapiens OX=9606 GN=GDI2;tr|Q5SX87|Q5SX87_HUMAN Rab GDP dissociation inhibitor	8	3	3	3	0	0	0	0	0	0	0	1	0	0	3	0	1	0	0	0	0	0	0	0	1	0	0	3	0	1	0	3	3	0	0	0	0	0	0	0	1
2	P25787;C9JCK5;A0A024RA52	P25787;C9JCK5;A0A024RA52	2;2;2	2;2;2	2;2;2	Proteasome subunit alpha type-2;Proteasome subunit alpha type	PSMA2	sp|P25787|PSA2_HUMAN Proteasome subunit alpha type-2 OS=Homo sapiens OX=9606 GN=PSMA2 PE=1 SV=2;tr|C9JCK5|C9JCK5_HUMAN Proteasome endopeptidase complex OS=Homo sapiens OX=9606 GN=PSMA2 PE=1 SV=1;tr|A0A024RA52|A0A024RA52_HUMAN Proteasome subunit alpha type	3	2	2	2	0	0	0	0	0	0	0	1	0	0	2	0	0	0	0	0	0	0	0	0	1	0	0	2	0	0	0	2	2	0	0	0	0	0	0	0	1
139	A2NJV5	A2NJV5	5	2	2		IGKV A18	sp|A2NJV5|KV229_HUMAN Immunoglobulin kappa variable 2-29 OS=Homo sapiens OX=9606 GN=IGKV2-29 PE=3 SV=2	1	5	2	2	3	3	4	3	5	1	3	5	5	2	5	2	2	0	0	2	0	2	0	0	2	2	0	2	0	0	2	2	2	0	0	2	0	2	0	0	2
697	Q9BYE9	Q9BYE9	6	6	6	Cadherin-related family member 2	CDHR2	sp|Q9BYE9|CDHR2_HUMAN Cadherin-related family member 2 OS=Homo sapiens OX=9606 GN=CDHR2 PE=1 SV=2	1	6	6	6	0	0	0	0	0	1	0	1	6	0	0	1	0	0	0	0	0	0	1	0	1	6	0	0	1	0	1	6	6	0	0	0	0	0	1	0	1
505	P14543;P14543-2;Q14112;H0YJV3;A0A087WZP6;Q14112-2	P14543;P14543-2	11;10;1;1;1;1	11;10;1;1;1;1	11;10;1;1;1;1	Nidogen-1	NID1	sp|P14543|NID1_HUMAN Nidogen-1 OS=Homo sapiens OX=9606 GN=NID1 PE=1 SV=3;sp|P14543-2|NID1_HUMAN Isoform 2 of Nidogen-1 OS=Homo sapiens OX=9606 GN=NID1	6	11	11	11	3	8	2	1	2	2	1	5	3	9	2	4	8	3	8	2	1	2	2	1	5	3	9	2	4	8	8	9	9	3	8	2	1	2	2	1	5
233	P42785;E9PLY4;E9PNF7;E9PQB5;E9PL85;E9PNJ1;E9PQN3;E9PKN6;E9PIG4;P42785-2	P42785;E9PLY4;E9PNF7;E9PQB5;E9PL85;E9PNJ1;E9PQN3;E9PKN6;E9PIG4;P42785-2	1;1;1;1;1;1;1;1;1;1	1;1;1;1;1;1;1;1;1;1	1;1;1;1;1;1;1;1;1;1	Lysosomal Pro-X carboxypeptidase	PRCP	sp|P42785|PCP_HUMAN Lysosomal Pro-X carboxypeptidase OS=Homo sapiens OX=9606 GN=PRCP PE=1 SV=1;tr|E9PLY4|E9PLY4_HUMAN Lysosomal Pro-X carboxypeptidase (Fragment) OS=Homo sapiens OX=9606 GN=PRCP PE=1 SV=8;tr|E9PNF7|E9PNF7_HUMAN Lysosomal Pro-X carboxypeptid	10	1	1	1	0	0	1	0	0	1	0	1	1	0	1	1	0	0	0	1	0	0	1	0	1	1	0	1	1	0	1	1	1	0	0	1	0	0	1	0	1
407	P02776;P10720	P02776;P10720	4;2	4;2	4;2	Platelet factor 4;Platelet factor 4, short form;Platelet factor 4 variant;Platelet factor 4 variant(4-74);Platelet factor 4 variant(5-74);Platelet factor 4 variant(6-74)	PF4;PF4V1	sp|P02776|PLF4_HUMAN Platelet factor 4 OS=Homo sapiens OX=9606 GN=PF4 PE=1 SV=2;sp|P10720|PF4V_HUMAN Platelet factor 4 variant OS=Homo sapiens OX=9606 GN=PF4V1 PE=1 SV=1	2	4	4	4	3	4	4	4	4	4	4	4	4	4	4	4	4	3	4	4	4	4	4	4	4	4	4	4	4	4	4	4	4	3	4	4	4	4	4	4	4
205	P10451;P10451-5;D6R9C5;P10451-3;P10451-4;P10451-2	P10451;P10451-5;D6R9C5;P10451-3;P10451-4;P10451-2	2;2;2;2;2;2	2;2;2;2;2;2	2;2;2;2;2;2	Osteopontin	SPP1	sp|P10451|OSTP_HUMAN Osteopontin OS=Homo sapiens OX=9606 GN=SPP1 PE=1 SV=1;sp|P10451-5|OSTP_HUMAN Isoform 5 of Osteopontin OS=Homo sapiens OX=9606 GN=SPP1;tr|D6R9C5|D6R9C5_HUMAN Osteopontin (Fragment) OS=Homo sapiens OX=9606 GN=SPP1 PE=1 SV=1;sp|P10451-3|O	6	2	2	2	0	0	0	0	0	0	0	0	1	0	2	0	0	0	0	0	0	0	0	0	0	1	0	2	0	0	0	2	2	0	0	0	0	0	0	0	0
152	P62826;F5H018;B5MDF5;J3KQE5;H0YFC6;B4DV51	P62826;F5H018;B5MDF5;J3KQE5;H0YFC6	3;3;3;3;2;1	3;3;3;3;2;1	3;3;3;3;2;1	GTP-binding nuclear protein Ran	RAN	sp|P62826|RAN_HUMAN GTP-binding nuclear protein Ran OS=Homo sapiens OX=9606 GN=RAN PE=1 SV=3;tr|F5H018|F5H018_HUMAN GTP-binding nuclear protein Ran (Fragment) OS=Homo sapiens OX=9606 GN=RAN PE=1 SV=8;tr|B5MDF5|B5MDF5_HUMAN GTP-binding nuclear protein Ran O	6	3	3	3	0	0	0	0	1	0	0	2	0	0	3	0	0	0	0	0	0	1	0	0	2	0	0	3	0	0	1	3	3	0	0	0	0	1	0	0	2
211	P61916;G3V2V8;J3KMY5;H0YIZ1;G3V3E8;E7EMS2;G3V3D1;P61916-2	P61916;G3V2V8;J3KMY5;H0YIZ1;G3V3E8;E7EMS2;G3V3D1;P61916-2	3;3;3;3;3;3;3;3	3;3;3;3;3;3;3;3	3;3;3;3;3;3;3;3	Epididymal secretory protein E1	NPC2	sp|P61916|NPC2_HUMAN NPC intracellular cholesterol transporter 2 OS=Homo sapiens OX=9606 GN=NPC2 PE=1 SV=1;tr|G3V2V8|G3V2V8_HUMAN Epididymal secretory protein E1 (Fragment) OS=Homo sapiens OX=9606 GN=NPC2 PE=1 SV=1;tr|J3KMY5|J3KMY5_HUMAN Epididymal secreto	8	3	3	3	0	0	0	0	0	0	0	2	0	0	2	1	0	0	0	0	0	0	0	0	2	0	0	2	1	0	0	2	2	0	0	0	0	0	0	0	2
485	P10646;C9JKV3;P10646-2;C9JT76;C9JQ14	P10646;C9JKV3;P10646-2	3;2;2;1;1	3;2;2;1;1	3;2;2;1;1	Tissue factor pathway inhibitor	TFPI	sp|P10646|TFPI1_HUMAN Tissue factor pathway inhibitor OS=Homo sapiens OX=9606 GN=TFPI PE=1 SV=1;tr|C9JKV3|C9JKV3_HUMAN Tissue factor pathway inhibitor (Fragment) OS=Homo sapiens OX=9606 GN=TFPI PE=1 SV=1;sp|P10646-2|TFPI1_HUMAN Isoform Beta of Tissue facto	5	3	3	3	2	2	1	1	0	1	2	2	1	1	1	1	3	2	2	1	1	0	1	2	2	1	1	1	1	3	2	3	3	2	2	1	1	0	1	2	2
430	P05121;P05121-2	P05121;P05121-2	1;1	1;1	1;1	Plasminogen activator inhibitor 1	SERPINE1	sp|P05121|PAI1_HUMAN Plasminogen activator inhibitor 1 OS=Homo sapiens OX=9606 GN=SERPINE1 PE=1 SV=1;sp|P05121-2|PAI1_HUMAN Isoform 2 of Plasminogen activator inhibitor 1 OS=Homo sapiens OX=9606 GN=SERPINE1	2	1	1	1	0	0	0	0	1	1	0	1	0	1	0	1	1	0	0	0	0	1	1	0	1	0	1	0	1	1	1	1	1	0	0	0	0	1	1	0	1
577	P49721;A0A087WVV1	P49721;A0A087WVV1	2;1	2;1	2;1	Proteasome subunit beta type-2	PSMB2	sp|P49721|PSB2_HUMAN Proteasome subunit beta type-2 OS=Homo sapiens OX=9606 GN=PSMB2 PE=1 SV=1;tr|A0A087WVV1|A0A087WVV1_HUMAN Proteasome endopeptidase complex OS=Homo sapiens OX=9606 GN=PSMB2 PE=1 SV=1	2	2	2	2	1	2	1	0	1	1	0	2	0	1	2	1	1	1	2	1	0	1	1	0	2	0	1	2	1	1	2	2	2	1	2	1	0	1	1	0	2
298	O00562;O00562-2	O00562;O00562-2	1;1	1;1	1;1	Membrane-associated phosphatidylinositol transfer protein 1	PITPNM1	sp|O00562|PITM1_HUMAN Membrane-associated phosphatidylinositol transfer protein 1 OS=Homo sapiens OX=9606 GN=PITPNM1 PE=1 SV=4;sp|O00562-2|PITM1_HUMAN Isoform 2 of Membrane-associated phosphatidylinositol transfer protein 1 OS=Homo sapiens OX=9606 GN=PITPN	2	1	1	1	0	0	0	0	0	0	0	0	0	0	0	1	0	0	0	0	0	0	0	0	0	0	0	0	1	0	0	1	1	0	0	0	0	0	0	0	0
568	P39060;P39060-2;P39060-1;H7BXV5;H7C457	P39060;P39060-2;P39060-1;H7BXV5;H7C457	16;16;16;10;9	16;16;16;10;9	16;16;16;10;9	Collagen alpha-1(XVIII) chain;Endostatin	COL18A1	sp|P39060|COIA1_HUMAN Collagen alpha-1(XVIII) chain OS=Homo sapiens OX=9606 GN=COL18A1 PE=1 SV=5;sp|P39060-2|COIA1_HUMAN Isoform 3 of Collagen alpha-1(XVIII) chain OS=Homo sapiens OX=9606 GN=COL18A1;sp|P39060-1|COIA1_HUMAN Isoform 2 of Collagen alpha-1(XVI	5	16	16	16	1	6	6	3	4	8	5	7	8	3	10	10	3	1	6	6	3	4	8	5	7	8	3	10	10	3	8	10	10	1	6	6	3	4	8	5	7
242	P04179;F5H3C5;F5H4R2;F5GYZ5;P04179-3;P04179-4;G8JLJ2;G5E9P6;F5GXZ9;P04179-2	P04179;F5H3C5;F5H4R2;F5GYZ5;P04179-3;P04179-4;G8JLJ2;G5E9P6;F5GXZ9;P04179-2	2;2;2;2;2;2;1;1;1;1	2;2;2;2;2;2;1;1;1;1	2;2;2;2;2;2;1;1;1;1	Superoxide dismutase [Mn], mitochondrial	SOD2	sp|P04179|SODM_HUMAN Superoxide dismutase [Mn], mitochondrial OS=Homo sapiens OX=9606 GN=SOD2 PE=1 SV=3;tr|F5H3C5|F5H3C5_HUMAN Superoxide dismutase (Fragment) OS=Homo sapiens OX=9606 GN=SOD2 PE=1 SV=1;tr|F5H4R2|F5H4R2_HUMAN Superoxide dismutase (Fragment)	10	2	2	2	1	0	0	0	0	0	0	2	1	0	0	0	1	1	0	0	0	0	0	0	2	1	0	0	0	1	1	2	2	1	0	0	0	0	0	0	2
299	O00592;O00592-2	O00592;O00592-2	3;3	3;3	3;3	Podocalyxin	PODXL	sp|O00592|PODXL_HUMAN Podocalyxin OS=Homo sapiens OX=9606 GN=PODXL PE=1 SV=2;sp|O00592-2|PODXL_HUMAN Isoform 2 of Podocalyxin OS=Homo sapiens OX=9606 GN=PODXL	2	3	3	3	0	1	2	1	1	1	0	1	2	1	2	1	0	0	1	2	1	1	1	0	1	2	1	2	1	0	2	2	2	0	1	2	1	1	1	0	1
102	P04908;A0A0U1RR32;Q99878;A0A0U1RRH7;Q9BTM1;Q93077;P0C0S8;Q7L7L0;Q96KK5;P20671;A0A3B3IS11;Q9BTM1-2;P16104;Q16777;Q8IUE6;Q6FI13;H0YFX9	P04908;A0A0U1RR32;Q99878;A0A0U1RRH7;Q9BTM1;Q93077;P0C0S8;Q7L7L0;Q96KK5;P20671;A0A3B3IS11;Q9BTM1-2;P16104;Q16777;Q8IUE6;Q6FI13;H0YFX9	3;3;3;3;3;3;3;3;3;3;2;2;2;2;2;2;2	3;3;3;3;3;3;3;3;3;3;2;2;2;2;2;2;2	2;2;2;2;2;2;2;2;2;2;1;1;1;1;1;1;2	Histone H2A type 1-B/E;Histone H2A type 1-J;Histone H2A.J;Histone H2A type 1-C;Histone H2A type 1;Histone H2A type 3;Histone H2A type 1-H;Histone H2A type 1-D;Histone H2AX;Histone H2A type 2-C;Histone H2A type 2-B;Histone H2A type 2-A;Histone H2A	HIST1H2AB;HIST1H2AJ;H2AFJ;HIST1H2AC;HIST1H2AG;HIST3H2A;HIST1H2AH;HIST1H2AD;H2AFX;HIST2H2AC;HIST2H2AB;HIST2H2AA3	sp|P04908|H2A1B_HUMAN Histone H2A type 1-B/E OS=Homo sapiens OX=9606 GN=H2AC4 PE=1 SV=2;tr|A0A0U1RR32|A0A0U1RR32_HUMAN Histone H2A OS=Homo sapiens OX=9606 GN=hCG_2039566 PE=3 SV=1;sp|Q99878|H2A1J_HUMAN Histone H2A type 1-J OS=Homo sapiens OX=9606 GN=H2AC14	17	3	3	2	0	1	1	0	0	0	0	2	2	0	2	1	0	0	1	1	0	0	0	0	2	2	0	2	1	0	1	2	2	0	1	1	0	0	0	0	1
113	P01861;A0A286YFJ8	P01861;A0A286YFJ8	11;11	5;5	5;5	Ig gamma-4 chain C region	IGHG4	sp|P01861|IGHG4_HUMAN Immunoglobulin heavy constant gamma 4 OS=Homo sapiens OX=9606 GN=IGHG4 PE=1 SV=1;tr|A0A286YFJ8|A0A286YFJ8_HUMAN Immunoglobulin heavy constant gamma 4 (Fragment) OS=Homo sapiens OX=9606 GN=IGHG4 PE=1 SV=1	2	11	5	5	5	11	8	4	9	1	5	7	7	7	10	10	9	1	5	2	1	4	0	1	1	1	1	4	4	4	5	4	5	1	5	2	1	4	0	1	1
456	P07738;C9JH23	P07738;C9JH23	4;2	4;2	4;2	Bisphosphoglycerate mutase;Phosphoglycerate mutase	BPGM	sp|P07738|PMGE_HUMAN Bisphosphoglycerate mutase OS=Homo sapiens OX=9606 GN=BPGM PE=1 SV=2;tr|C9JH23|C9JH23_HUMAN Phosphoglycerate mutase (Fragment) OS=Homo sapiens OX=9606 GN=BPGM PE=1 SV=1	2	4	4	4	0	0	0	0	0	0	0	0	0	0	4	0	0	0	0	0	0	0	0	0	0	0	0	4	0	0	0	4	4	0	0	0	0	0	0	0	0
397	P02750	P02750	12	12	12	Leucine-rich alpha-2-glycoprotein	LRG1	sp|P02750|A2GL_HUMAN Leucine-rich alpha-2-glycoprotein OS=Homo sapiens OX=9606 GN=LRG1 PE=1 SV=2	1	12	12	12	11	10	10	11	11	12	11	12	12	12	12	11	12	11	10	10	11	11	12	11	12	12	12	12	11	12	12	12	12	11	10	10	11	11	12	11	12
95	A0A0J9YVY3	A0A0J9YVY3	2	1	1			sp|A0A0J9YVY3|HV741_HUMAN Immunoglobulin heavy variable 7-4-1 OS=Homo sapiens OX=9606 GN=IGHV7-4-1 PE=3 SV=1	1	2	1	1	1	2	1	1	2	1	1	1	2	2	1	1	2	0	1	0	0	1	0	0	0	1	1	0	0	1	1	1	1	0	1	0	0	1	0	0	0
666	Q86U17	Q86U17	8	8	8	Serpin A11	SERPINA11	sp|Q86U17|SPA11_HUMAN Serpin A11 OS=Homo sapiens OX=9606 GN=SERPINA11 PE=2 SV=2	1	8	8	8	2	3	3	1	2	3	1	5	2	6	1	2	4	2	3	3	1	2	3	1	5	2	6	1	2	4	3	6	6	2	3	3	1	2	3	1	5
89	A0A0G2JMI3	A0A0G2JMI3	1	1	1			sp|A0A0G2JMI3|HV692_HUMAN Immunoglobulin heavy variable 1-69-2 OS=Homo sapiens OX=9606 GN=IGHV1-69-2 PE=3 SV=2	1	1	1	1	0	1	0	0	0	0	0	1	0	1	0	0	0	0	1	0	0	0	0	0	1	0	1	0	0	0	1	1	1	0	1	0	0	0	0	0	1
531	P22692;P22692-2	P22692;P22692-2	3;3	3;3	3;3	Insulin-like growth factor-binding protein 4	IGFBP4	sp|P22692|IBP4_HUMAN Insulin-like growth factor-binding protein 4 OS=Homo sapiens OX=9606 GN=IGFBP4 PE=1 SV=2;sp|P22692-2|IBP4_HUMAN Isoform 2 of Insulin-like growth factor-binding protein 4 OS=Homo sapiens OX=9606 GN=IGFBP4	2	3	3	3	0	0	2	1	1	2	1	1	0	1	3	1	1	0	0	2	1	1	2	1	1	0	1	3	1	1	2	3	3	0	0	2	1	1	2	1	1
146	Q86TH1;B1B0D4	Q86TH1;B1B0D4	5;5	5;5	5;5	ADAMTS-like protein 2	ADAMTSL2	sp|Q86TH1|ATL2_HUMAN ADAMTS-like protein 2 OS=Homo sapiens OX=9606 GN=ADAMTSL2 PE=1 SV=1;tr|B1B0D4|B1B0D4_HUMAN ADAMTS-like protein 2 OS=Homo sapiens OX=9606 GN=ADAMTSL2 PE=1 SV=1	2	5	5	5	1	0	1	1	1	1	1	3	2	1	2	3	2	1	0	1	1	1	1	1	3	2	1	2	3	2	1	3	3	1	0	1	1	1	1	1	3
460	P07996;P07996-2;A8MZG1;P35442;A0A3B3ITK0	P07996;P07996-2	45;39;4;2;2	45;39;4;2;2	32;30;1;1;1	Thrombospondin-1	THBS1	sp|P07996|TSP1_HUMAN Thrombospondin-1 OS=Homo sapiens OX=9606 GN=THBS1 PE=1 SV=2;sp|P07996-2|TSP1_HUMAN Isoform 2 of Thrombospondin-1 OS=Homo sapiens OX=9606 GN=THBS1	5	45	45	32	17	29	16	31	31	35	21	40	28	39	27	40	32	17	29	16	31	31	35	21	40	28	39	27	40	32	35	40	40	13	21	12	22	22	25	15	29
209	D9J307;P01889;Q2L6G2;D5H3J5;A0A1W2PPR8;A0A140T9H3;A0A140T9G0;A0A140T9A9	D9J307;P01889;Q2L6G2;D5H3J5;A0A1W2PPR8;A0A140T9H3;A0A140T9G0;A0A140T9A9	5;4;4;4;4;3;3;3	1;1;1;1;1;1;1;1	0;0;0;0;0;0;0;0	HLA class I histocompatibility antigen, B-7 alpha chain	HLA-B	tr|D9J307|D9J307_HUMAN HLA class I antigen OS=Homo sapiens OX=9606 GN=HLA-B PE=1 SV=1;sp|P01889|HLAB_HUMAN HLA class I histocompatibility antigen, B alpha chain OS=Homo sapiens OX=9606 GN=HLA-B PE=1 SV=3;tr|Q2L6G2|Q2L6G2_HUMAN HLA class I histocompatibilit	8	5	1	0	1	1	1	0	2	1	0	4	0	3	0	4	2	1	1	0	0	0	1	0	1	0	1	0	1	1	1	1	1	0	0	0	0	0	0	0	0
445	P06703;R4GN98	P06703;R4GN98	2;2	2;2	2;2	Protein S100-A6;Protein S100	S100A6	sp|P06703|S10A6_HUMAN Protein S100-A6 OS=Homo sapiens OX=9606 GN=S100A6 PE=1 SV=1;tr|R4GN98|R4GN98_HUMAN Protein S100 (Fragment) OS=Homo sapiens OX=9606 GN=S100A6 PE=1 SV=1	2	2	2	2	0	0	0	0	0	0	0	0	0	0	2	0	0	0	0	0	0	0	0	0	0	0	0	2	0	0	0	2	2	0	0	0	0	0	0	0	0
365	P01721	P01721	3	3	3	Ig lambda chain V-VI region AR		sp|P01721|LV657_HUMAN Immunoglobulin lambda variable 6-57 OS=Homo sapiens OX=9606 GN=IGLV6-57 PE=1 SV=2	1	3	3	3	1	3	2	2	2	1	0	1	2	2	2	1	3	1	3	2	2	2	1	0	1	2	2	2	1	3	3	3	3	1	3	2	2	2	1	0	1
494	P11717	P11717	4	4	4	Cation-independent mannose-6-phosphate receptor	IGF2R	sp|P11717|MPRI_HUMAN Cation-independent mannose-6-phosphate receptor OS=Homo sapiens OX=9606 GN=IGF2R PE=1 SV=3	1	4	4	4	2	0	1	1	1	0	1	1	1	2	0	0	0	2	0	1	1	1	0	1	1	1	2	0	0	0	2	2	2	2	0	1	1	1	0	1	1
558	P30086	P30086	3	3	3	Phosphatidylethanolamine-binding protein 1;Hippocampal cholinergic neurostimulating peptide	PEBP1	sp|P30086|PEBP1_HUMAN Phosphatidylethanolamine-binding protein 1 OS=Homo sapiens OX=9606 GN=PEBP1 PE=1 SV=3	1	3	3	3	0	0	0	0	0	0	0	0	0	0	3	0	0	0	0	0	0	0	0	0	0	0	0	3	0	0	0	3	3	0	0	0	0	0	0	0	0
607	Q02985;Q02985-2;A0A087WYK9;Q6NSD3	Q02985;Q02985-2;A0A087WYK9;Q6NSD3	14;14;9;9	9;9;4;4	4;4;4;4	Complement factor H-related protein 3	CFHR3	sp|Q02985|FHR3_HUMAN Complement factor H-related protein 3 OS=Homo sapiens OX=9606 GN=CFHR3 PE=1 SV=2;sp|Q02985-2|FHR3_HUMAN Isoform 2 of Complement factor H-related protein 3 OS=Homo sapiens OX=9606 GN=CFHR3;tr|A0A087WYK9|A0A087WYK9_HUMAN Complement facto	4	14	9	4	5	7	11	9	6	9	7	5	8	8	12	8	8	3	3	6	4	2	4	3	2	5	4	9	5	5	6	9	9	1	1	2	2	0	0	1	1
644	Q16270;Q16270-2	Q16270;Q16270-2	2;2	2;2	2;2	Insulin-like growth factor-binding protein 7	IGFBP7	sp|Q16270|IBP7_HUMAN Insulin-like growth factor-binding protein 7 OS=Homo sapiens OX=9606 GN=IGFBP7 PE=1 SV=1;sp|Q16270-2|IBP7_HUMAN Isoform 2 of Insulin-like growth factor-binding protein 7 OS=Homo sapiens OX=9606 GN=IGFBP7	2	2	2	2	0	1	1	1	1	1	0	1	0	0	2	1	1	0	1	1	1	1	1	0	1	0	0	2	1	1	1	2	2	0	1	1	1	1	1	0	1
519	P18428	P18428	15	15	15	Lipopolysaccharide-binding protein	LBP	sp|P18428|LBP_HUMAN Lipopolysaccharide-binding protein OS=Homo sapiens OX=9606 GN=LBP PE=1 SV=3	1	15	15	15	9	11	8	10	9	10	10	13	11	9	10	10	9	9	11	8	10	9	10	10	13	11	9	10	10	9	11	13	13	9	11	8	10	9	10	10	13
101	A0A0U1RQL8	A0A0U1RQL8	8	1	1			tr|A0A0U1RQL8|A0A0U1RQL8_HUMAN Actin-depolymerizing factor (Fragment) OS=Homo sapiens OX=9606 GN=GSN PE=1 SV=1	1	8	1	1	7	6	7	6	7	7	6	6	6	6	6	7	6	0	0	0	0	0	0	0	0	0	0	0	1	0	0	1	1	0	0	0	0	0	0	0	0
318	P00352;Q5SYQ7;Q5SYQ9;Q5SYQ8	P00352;Q5SYQ7;Q5SYQ9;Q5SYQ8	3;2;2;2	3;2;2;2	3;2;2;2	Retinal dehydrogenase 1	ALDH1A1	sp|P00352|AL1A1_HUMAN Retinal dehydrogenase 1 OS=Homo sapiens OX=9606 GN=ALDH1A1 PE=1 SV=2;tr|Q5SYQ7|Q5SYQ7_HUMAN Retinal dehydrogenase 1 (Fragment) OS=Homo sapiens OX=9606 GN=ALDH1A1 PE=1 SV=1;tr|Q5SYQ9|Q5SYQ9_HUMAN Retinal dehydrogenase 1 OS=Homo sapiens	4	3	3	3	0	0	0	0	0	0	0	0	0	0	3	0	0	0	0	0	0	0	0	0	0	0	0	3	0	0	0	3	3	0	0	0	0	0	0	0	0
289	M0R009	M0R009	12	1	1		A1BG	tr|M0R009|M0R009_HUMAN Alpha-1B-glycoprotein (Fragment) OS=Homo sapiens OX=9606 GN=A1BG PE=1 SV=8	1	12	1	1	10	10	10	10	10	12	10	10	10	9	10	10	9	0	1	1	0	1	1	0	1	1	0	1	1	0	1	1	1	0	1	1	0	1	1	0	1
134	P40925;A0A5K1VW95;P40925-3;B9A041;C9JF79;P40925-2;C9JRL4;B8ZZ51;C9JLV6	P40925;A0A5K1VW95;P40925-3;B9A041;C9JF79;P40925-2;C9JRL4;B8ZZ51	4;4;4;3;3;3;2;2;1	4;4;4;3;3;3;2;2;1	4;4;4;3;3;3;2;2;1	Malate dehydrogenase, cytoplasmic;Malate dehydrogenase	MDH1	sp|P40925|MDHC_HUMAN Malate dehydrogenase, cytoplasmic OS=Homo sapiens OX=9606 GN=MDH1 PE=1 SV=4;tr|A0A5K1VW95|A0A5K1VW95_HUMAN Malate dehydrogenase OS=Homo sapiens OX=9606 GN=MDH1 PE=1 SV=1;sp|P40925-3|MDHC_HUMAN Isoform 3 of Malate dehydrogenase, cytopla	9	4	4	4	0	0	0	1	0	0	0	0	0	0	4	0	0	0	0	0	1	0	0	0	0	0	0	4	0	0	1	4	4	0	0	0	1	0	0	0	0
11	A0A075B6Q5	A0A075B6Q5	3	2	1		IGHV3-64	sp|A0A075B6Q5|HV364_HUMAN Immunoglobulin heavy variable 3-64 OS=Homo sapiens OX=9606 GN=IGHV3-64 PE=3 SV=1	1	3	2	1	2	2	2	3	2	1	1	3	2	3	2	1	2	1	1	1	2	1	1	0	2	1	2	1	1	1	2	2	2	1	1	1	1	1	1	0	1
574	P46531	P46531	2	2	2	Neurogenic locus notch homolog protein 1;Notch 1 extracellular truncation;Notch 1 intracellular domain	NOTCH1	sp|P46531|NOTC1_HUMAN Neurogenic locus notch homolog protein 1 OS=Homo sapiens OX=9606 GN=NOTCH1 PE=1 SV=4	1	2	2	2	1	0	1	0	1	0	0	1	0	1	0	0	1	1	0	1	0	1	0	0	1	0	1	0	0	1	1	1	1	1	0	1	0	1	0	0	1
43	P20810;P20810-5;A0A0C4DGB5;B7Z574;E7EVY3;E7ES10;E9PCH5;H0Y9H6;H0YD33;H0Y7F0;E7EQA0;A0A0A0MR45;E7EQ12;P20810-3;P20810-4;P20810-8;P20810-9;P20810-10;P20810-7;E9PDE4;P20810-2;P20810-6;A0A0C4DGD1;D6RC54	P20810;P20810-5;A0A0C4DGB5;B7Z574;E7EVY3;E7ES10;E9PCH5;H0Y9H6;H0YD33;H0Y7F0;E7EQA0;A0A0A0MR45;E7EQ12;P20810-3;P20810-4;P20810-8;P20810-9;P20810-10;P20810-7;E9PDE4;P20810-2;P20810-6	4;4;4;4;4;4;4;4;4;4;4;4;4;4;4;4;4;4;4;4;4;4;1;1	4;4;4;4;4;4;4;4;4;4;4;4;4;4;4;4;4;4;4;4;4;4;1;1	4;4;4;4;4;4;4;4;4;4;4;4;4;4;4;4;4;4;4;4;4;4;1;1	Calpastatin	CAST	sp|P20810|ICAL_HUMAN Calpastatin OS=Homo sapiens OX=9606 GN=CAST PE=1 SV=4;sp|P20810-5|ICAL_HUMAN Isoform 5 of Calpastatin OS=Homo sapiens OX=9606 GN=CAST;tr|A0A0C4DGB5|A0A0C4DGB5_HUMAN Calpain inhibitor OS=Homo sapiens OX=9606 GN=CAST PE=1 SV=1;tr|B7Z574|	24	4	4	4	0	0	0	0	0	0	0	0	0	0	4	0	0	0	0	0	0	0	0	0	0	0	0	4	0	0	0	4	4	0	0	0	0	0	0	0	0
718	Q9UJJ9;H0YEA7	Q9UJJ9;H0YEA7	5;3	5;3	5;3	N-acetylglucosamine-1-phosphotransferase subunit gamma	GNPTG	sp|Q9UJJ9|GNPTG_HUMAN N-acetylglucosamine-1-phosphotransferase subunit gamma OS=Homo sapiens OX=9606 GN=GNPTG PE=1 SV=1;tr|H0YEA7|H0YEA7_HUMAN N-acetylglucosamine-1-phosphotransferase subunit gamma (Fragment) OS=Homo sapiens OX=9606 GN=GNPTG PE=1 SV=8	2	5	5	5	1	0	3	1	2	3	0	3	2	1	2	4	0	1	0	3	1	2	3	0	3	2	1	2	4	0	3	4	4	1	0	3	1	2	3	0	3
173	P63241;Q9GZV4;Q6IS14;F8WCJ1;C9J7B5;C9J4W5;I3L397;I3L504;P63241-2	P63241;Q9GZV4;Q6IS14;F8WCJ1;C9J7B5;C9J4W5;I3L397;I3L504;P63241-2	1;1;1;1;1;1;1;1;1	1;1;1;1;1;1;1;1;1	1;1;1;1;1;1;1;1;1	Eukaryotic translation initiation factor 5A-1;Eukaryotic translation initiation factor 5A-2;Eukaryotic translation initiation factor 5A-1-like;Eukaryotic translation initiation factor 5A	EIF5A;EIF5A2;EIF5AL1	sp|P63241|IF5A1_HUMAN Eukaryotic translation initiation factor 5A-1 OS=Homo sapiens OX=9606 GN=EIF5A PE=1 SV=2;sp|Q9GZV4|IF5A2_HUMAN Eukaryotic translation initiation factor 5A-2 OS=Homo sapiens OX=9606 GN=EIF5A2 PE=1 SV=3;sp|Q6IS14|IF5AL_HUMAN Eukaryotic	9	1	1	1	0	0	0	0	0	0	0	0	0	0	1	0	0	0	0	0	0	0	0	0	0	0	0	1	0	0	0	1	1	0	0	0	0	0	0	0	0
489	P11047	P11047	2	2	2	Laminin subunit gamma-1	LAMC1	sp|P11047|LAMC1_HUMAN Laminin subunit gamma-1 OS=Homo sapiens OX=9606 GN=LAMC1 PE=1 SV=3	1	2	2	2	0	1	0	1	0	0	0	1	0	2	0	0	1	0	1	0	1	0	0	0	1	0	2	0	0	1	1	2	2	0	1	0	1	0	0	0	1
334	P00915;E5RHP7;E5RH81;E5RIF9;E5RG43;E5RFE7;E5RFL2;E5RGU8;E5RII2;H0YBE2;E5RG81;E5RJI8;E5RHS7;E5RJF6	P00915;E5RHP7;E5RH81;E5RIF9;E5RG43;E5RFE7;E5RFL2	15;14;12;10;10;10;8;7;6;6;5;5;3;3	15;14;12;10;10;10;8;7;6;6;5;5;3;3	15;14;12;10;10;10;8;7;6;6;5;5;3;3	Carbonic anhydrase 1	CA1	sp|P00915|CAH1_HUMAN Carbonic anhydrase 1 OS=Homo sapiens OX=9606 GN=CA1 PE=1 SV=2;tr|E5RHP7|E5RHP7_HUMAN Carbonic anhydrase (Fragment) OS=Homo sapiens OX=9606 GN=CA1 PE=1 SV=1;tr|E5RH81|E5RH81_HUMAN Carbonic anhydrase (Fragment) OS=Homo sapiens OX=9606 GN	14	15	15	15	9	7	10	12	12	10	7	11	9	8	15	12	10	9	7	10	12	12	10	7	11	9	8	15	12	10	12	15	15	9	7	10	12	12	10	7	11
395	P02748;Q96BY6-2	P02748	27;1	27;1	23;0	Complement component C9;Complement component C9a;Complement component C9b	C9	sp|P02748|CO9_HUMAN Complement component C9 OS=Homo sapiens OX=9606 GN=C9 PE=1 SV=2	2	27	27	23	25	25	24	24	23	23	24	23	25	24	23	23	23	25	25	24	24	23	23	24	23	25	24	23	23	23	25	25	25	21	21	20	20	19	19	21	19
454	P07451	P07451	2	2	2	Carbonic anhydrase 3	CA3	sp|P07451|CAH3_HUMAN Carbonic anhydrase 3 OS=Homo sapiens OX=9606 GN=CA3 PE=1 SV=3	1	2	2	2	0	0	0	0	0	0	0	0	0	0	2	0	0	0	0	0	0	0	0	0	0	0	0	2	0	0	0	2	2	0	0	0	0	0	0	0	0
319	P00390;P00390-2;P00390-3;P00390-5;P00390-4	P00390;P00390-2;P00390-3;P00390-5;P00390-4	2;2;2;1;1	2;2;2;1;1	2;2;2;1;1	Glutathione reductase, mitochondrial	GSR	sp|P00390|GSHR_HUMAN Glutathione reductase, mitochondrial OS=Homo sapiens OX=9606 GN=GSR PE=1 SV=2;sp|P00390-2|GSHR_HUMAN Isoform Cytoplasmic of Glutathione reductase, mitochondrial OS=Homo sapiens OX=9606 GN=GSR;sp|P00390-3|GSHR_HUMAN Isoform 2 of Glutath	5	2	2	2	1	0	0	0	0	0	0	0	0	0	2	1	0	1	0	0	0	0	0	0	0	0	0	2	1	0	1	2	2	1	0	0	0	0	0	0	0
151	Q9NZK5;B4E3Q4;A0A087X0I3;Q9NZK5-2;A0A3B3IRR5;A0A3B3IT96;C9IZA8;F5H7J3	Q9NZK5;B4E3Q4;A0A087X0I3;Q9NZK5-2	5;5;4;3;1;1;1;1	5;5;4;3;1;1;1;1	5;5;4;3;1;1;1;1	Adenosine deaminase CECR1	CECR1	sp|Q9NZK5|ADA2_HUMAN Adenosine deaminase 2 OS=Homo sapiens OX=9606 GN=ADA2 PE=1 SV=2;tr|B4E3Q4|B4E3Q4_HUMAN Adenosine deaminase OS=Homo sapiens OX=9606 GN=ADA2 PE=1 SV=1;tr|A0A087X0I3|A0A087X0I3_HUMAN Adenosine deaminase 2 OS=Homo sapiens OX=9606 GN=ADA2 P	8	5	5	5	1	0	0	0	2	0	0	0	0	2	0	5	1	1	0	0	0	2	0	0	0	0	2	0	5	1	2	5	5	1	0	0	0	2	0	0	0
592	P61769;H0YLF3;F5H6I0	P61769;H0YLF3;F5H6I0	2;1;1	2;1;1	2;1;1	Beta-2-microglobulin;Beta-2-microglobulin form pI 5.3	B2M	sp|P61769|B2MG_HUMAN Beta-2-microglobulin OS=Homo sapiens OX=9606 GN=B2M PE=1 SV=1;tr|H0YLF3|H0YLF3_HUMAN Beta-2-microglobulin (Fragment) OS=Homo sapiens OX=9606 GN=B2M PE=1 SV=1;tr|F5H6I0|F5H6I0_HUMAN Beta-2-microglobulin OS=Homo sapiens OX=9606 GN=B2M PE	3	2	2	2	2	2	2	2	1	2	1	2	2	2	2	2	2	2	2	2	2	1	2	1	2	2	2	2	2	2	2	2	2	2	2	2	2	1	2	1	2
664	Q7Z7M8	Q7Z7M8	1	1	1	UDP-GlcNAc:betaGal beta-1,3-N-acetylglucosaminyltransferase 8	B3GNT8	sp|Q7Z7M8|B3GN8_HUMAN UDP-GlcNAc:betaGal beta-1,3-N-acetylglucosaminyltransferase 8 OS=Homo sapiens OX=9606 GN=B3GNT8 PE=1 SV=1	1	1	1	1	0	1	0	0	0	0	0	0	0	0	0	0	1	0	1	0	0	0	0	0	0	0	0	0	0	1	1	1	1	0	1	0	0	0	0	0	0
3	A0A075B6H7	A0A075B6H7	2	1	1		IGKV3-7	sp|A0A075B6H7|KV37_HUMAN Probable non-functional immunoglobulin kappa variable 3-7 OS=Homo sapiens OX=9606 GN=IGKV3-7 PE=5 SV=1	1	2	1	1	2	1	1	1	2	1	2	2	1	2	1	1	2	1	0	0	0	1	0	1	1	0	1	0	0	1	1	1	1	1	0	0	0	1	0	1	1
692	Q9BRF8;Q9BRF8-3;Q9BRF8-2	Q9BRF8;Q9BRF8-3;Q9BRF8-2	2;1;1	2;1;1	2;1;1	Serine/threonine-protein phosphatase CPPED1	CPPED1	sp|Q9BRF8|CPPED_HUMAN Serine/threonine-protein phosphatase CPPED1 OS=Homo sapiens OX=9606 GN=CPPED1 PE=1 SV=3;sp|Q9BRF8-3|CPPED_HUMAN Isoform 3 of Serine/threonine-protein phosphatase CPPED1 OS=Homo sapiens OX=9606 GN=CPPED1;sp|Q9BRF8-2|CPPED_HUMAN Isoform	3	2	2	2	0	0	0	0	0	0	0	0	0	0	2	0	0	0	0	0	0	0	0	0	0	0	0	2	0	0	0	2	2	0	0	0	0	0	0	0	0
338	P01011;G3V595;P01011-2;A0A087WY93;P01011-3	P01011;G3V595	28;19;10;4;1	28;19;10;4;1	12;12;10;0;1	Alpha-1-antichymotrypsin;Alpha-1-antichymotrypsin His-Pro-less	SERPINA3	sp|P01011|AACT_HUMAN Alpha-1-antichymotrypsin OS=Homo sapiens OX=9606 GN=SERPINA3 PE=1 SV=2;tr|G3V595|G3V595_HUMAN Alpha-1-antichymotrypsin (Fragment) OS=Homo sapiens OX=9606 GN=SERPINA3 PE=1 SV=3	5	28	28	12	26	22	26	24	24	24	23	23	25	23	23	24	26	26	22	26	24	24	24	23	23	25	23	23	24	26	26	26	26	11	10	12	10	10	10	10	9
591	P61626;F8VV32;A0A0B4J259	P61626;F8VV32;A0A0B4J259	6;4;4	6;4;4	6;4;4	Lysozyme C;Lysozyme	LYZ	sp|P61626|LYSC_HUMAN Lysozyme C OS=Homo sapiens OX=9606 GN=LYZ PE=1 SV=1;tr|F8VV32|F8VV32_HUMAN 1,4-beta-N-acetylmuramidase C OS=Homo sapiens OX=9606 GN=LYZ PE=1 SV=1;tr|A0A0B4J259|A0A0B4J259_HUMAN 1,4-beta-N-acetylmuramidase C OS=Homo sapiens OX=9606 GN=L	3	6	6	6	4	3	4	3	3	4	4	4	4	4	3	4	3	4	3	4	3	3	4	4	4	4	4	3	4	3	4	4	4	4	3	4	3	3	4	4	4
44	P22061;F6S8N6;A0A3F2YNX8;A0A0A0MRJ6;P22061-2	P22061;F6S8N6;A0A3F2YNX8;A0A0A0MRJ6;P22061-2	3;3;3;3;3	3;3;3;3;3	3;3;3;3;3	Protein-L-isoaspartate(D-aspartate) O-methyltransferase;Protein-L-isoaspartate O-methyltransferase	PCMT1	sp|P22061|PIMT_HUMAN Protein-L-isoaspartate(D-aspartate) O-methyltransferase OS=Homo sapiens OX=9606 GN=PCMT1 PE=1 SV=4;tr|F6S8N6|F6S8N6_HUMAN Protein-L-isoaspartate(D-aspartate) O-methyltransferase OS=Homo sapiens OX=9606 GN=PCMT1 PE=1 SV=1;tr|A0A3F2YNX8|	5	3	3	3	0	0	0	0	0	0	0	0	0	0	3	0	0	0	0	0	0	0	0	0	0	0	0	3	0	0	0	3	3	0	0	0	0	0	0	0	0
326	P00568;Q5T9B7;H0YID2	P00568;Q5T9B7;H0YID2	4;4;2	4;4;2	4;4;2	Adenylate kinase isoenzyme 1	AK1	sp|P00568|KAD1_HUMAN Adenylate kinase isoenzyme 1 OS=Homo sapiens OX=9606 GN=AK1 PE=1 SV=3;tr|Q5T9B7|Q5T9B7_HUMAN Adenylate kinase isoenzyme 1 OS=Homo sapiens OX=9606 GN=AK1 PE=1 SV=1;tr|H0YID2|H0YID2_HUMAN Adenylate kinase isoenzyme 1 (Fragment) OS=Homo s	3	4	4	4	0	0	0	0	0	1	0	0	0	0	4	0	0	0	0	0	0	0	1	0	0	0	0	4	0	0	1	4	4	0	0	0	0	0	1	0	0
553	P28066;P28066-2	P28066;P28066-2	1;1	1;1	1;1	Proteasome subunit alpha type-5	PSMA5	sp|P28066|PSA5_HUMAN Proteasome subunit alpha type-5 OS=Homo sapiens OX=9606 GN=PSMA5 PE=1 SV=3;sp|P28066-2|PSA5_HUMAN Isoform 2 of Proteasome subunit alpha type-5 OS=Homo sapiens OX=9606 GN=PSMA5	2	1	1	1	0	0	0	0	0	0	0	1	0	0	0	0	0	0	0	0	0	0	0	0	1	0	0	0	0	0	0	1	1	0	0	0	0	0	0	0	1
279	J3QR68	J3QR68	31	1	1		HP	tr|J3QR68|J3QR68_HUMAN Haptoglobin (Fragment) OS=Homo sapiens OX=9606 GN=HP PE=1 SV=1	1	31	1	1	29	29	29	29	29	29	27	29	30	29	27	27	27	0	0	0	0	0	0	0	0	1	0	0	0	0	0	1	1	0	0	0	0	0	0	0	0
41	A0A096LPE2;P35542;A0A3B3ISW8;E9PR14;G3V1D9;P0DJI9-2	A0A096LPE2;P35542	11;8;3;3;3;3	11;8;3;3;3;3	8;8;0;0;0;0	Serum amyloid A-4 protein	SAA2-SAA4;SAA4	tr|A0A096LPE2|A0A096LPE2_HUMAN SAA2-SAA4 readthrough OS=Homo sapiens OX=9606 GN=SAA2-SAA4 PE=3 SV=1;sp|P35542|SAA4_HUMAN Serum amyloid A-4 protein OS=Homo sapiens OX=9606 GN=SAA4 PE=1 SV=2	6	11	11	8	8	8	6	8	6	9	7	7	8	8	9	6	7	8	8	6	8	6	9	7	7	8	8	9	6	7	9	9	9	6	6	5	6	5	7	5	5
691	Q99983	Q99983	1	1	1	Osteomodulin	OMD	sp|Q99983|OMD_HUMAN Osteomodulin OS=Homo sapiens OX=9606 GN=OMD PE=1 SV=1	1	1	1	1	0	0	0	0	0	0	0	0	0	0	0	0	1	0	0	0	0	0	0	0	0	0	0	0	0	1	0	1	1	0	0	0	0	0	0	0	0
37	Q9BY67;A0A087X0T8;A0A087X1W8;A0A0A0MTJ8;X5DQS5;Q9BY67-2;Q9BY67-5;Q9BY67-4;Q9BY67-3	Q9BY67;A0A087X0T8;A0A087X1W8;A0A0A0MTJ8;X5DQS5;Q9BY67-2;Q9BY67-5;Q9BY67-4;Q9BY67-3	1;1;1;1;1;1;1;1;1	1;1;1;1;1;1;1;1;1	1;1;1;1;1;1;1;1;1	Cell adhesion molecule 1	CADM1	sp|Q9BY67|CADM1_HUMAN Cell adhesion molecule 1 OS=Homo sapiens OX=9606 GN=CADM1 PE=1 SV=2;tr|A0A087X0T8|A0A087X0T8_HUMAN Cell adhesion molecule 1 OS=Homo sapiens OX=9606 GN=CADM1 PE=1 SV=1;tr|A0A087X1W8|A0A087X1W8_HUMAN Cell adhesion molecule 1 OS=Homo sap	9	1	1	1	1	0	0	0	0	0	0	0	0	0	1	1	0	1	0	0	0	0	0	0	0	0	0	1	1	0	1	1	1	1	0	0	0	0	0	0	0
83	A0A0C4DH43;A0A0J9YVU5;A0A0B4J2B6	A0A0C4DH43;A0A0J9YVU5	5;4;1	5;4;1	3;2;0			sp|A0A0C4DH43|HV70D_HUMAN Immunoglobulin heavy variable 2-70D OS=Homo sapiens OX=9606 GN=IGHV2-70D PE=3 SV=1;tr|A0A0J9YVU5|A0A0J9YVU5_HUMAN Immunoglobulin heavy variable 2-70 (Fragment) OS=Homo sapiens OX=9606 GN=IGHV2-70 PE=1 SV=1	3	5	5	3	4	4	4	3	3	2	4	4	5	3	3	2	3	4	4	4	3	3	2	4	4	5	3	3	2	3	4	5	5	2	2	3	1	1	1	3	2
360	P01706	P01706	2	2	2	Ig lambda chain V-II region BOH		sp|P01706|LV211_HUMAN Immunoglobulin lambda variable 2-11 OS=Homo sapiens OX=9606 GN=IGLV2-11 PE=1 SV=2	1	2	2	2	1	1	2	2	2	2	1	2	2	2	1	1	1	1	1	2	2	2	2	1	2	2	2	1	1	1	2	2	2	1	1	2	2	2	2	1	2
683	Q96H15;Q96H15-2	Q96H15;Q96H15-2	1;1	1;1	1;1	T-cell immunoglobulin and mucin domain-containing protein 4	TIMD4	sp|Q96H15|TIMD4_HUMAN T-cell immunoglobulin and mucin domain-containing protein 4 OS=Homo sapiens OX=9606 GN=TIMD4 PE=1 SV=2;sp|Q96H15-2|TIMD4_HUMAN Isoform 2 of T-cell immunoglobulin and mucin domain-containing protein 4 OS=Homo sapiens OX=9606 GN=TIMD4	2	1	1	1	0	0	0	0	0	0	0	0	0	0	1	0	0	0	0	0	0	0	0	0	0	0	0	1	0	0	0	1	1	0	0	0	0	0	0	0	0
64	A0A0B4J1X8	A0A0B4J1X8	3	2	2		IGHV3-43	sp|A0A0B4J1X8|HV343_HUMAN Immunoglobulin heavy variable 3-43 OS=Homo sapiens OX=9606 GN=IGHV3-43 PE=3 SV=1	1	3	2	2	1	2	3	2	3	1	2	2	2	2	1	2	3	0	1	2	1	2	0	1	1	1	1	0	1	2	2	2	2	0	1	2	1	2	0	1	1
611	Q06033;Q06033-2;E7ET33;A0A087WW43;P_P56652;CON__sp|P_P56652|ITIH3_BOVIN	Q06033;Q06033-2;E7ET33;A0A087WW43	34;34;27;26;9;9	34;34;27;26;9;9	34;34;27;26;9;9	Inter-alpha-trypsin inhibitor heavy chain H3	ITIH3	sp|Q06033|ITIH3_HUMAN Inter-alpha-trypsin inhibitor heavy chain H3 OS=Homo sapiens OX=9606 GN=ITIH3 PE=1 SV=2;sp|Q06033-2|ITIH3_HUMAN Isoform 2 of Inter-alpha-trypsin inhibitor heavy chain H3 OS=Homo sapiens OX=9606 GN=ITIH3;tr|E7ET33|E7ET33_HUMAN Inter-al	6	34	34	34	30	27	28	30	27	29	29	31	31	30	31	30	32	30	27	28	30	27	29	29	31	31	30	31	30	32	30	32	32	30	27	28	30	27	29	29	31
516	P17174;P17174-2	P17174;P17174-2	1;1	1;1	1;1	Aspartate aminotransferase, cytoplasmic	GOT1	sp|P17174|AATC_HUMAN Aspartate aminotransferase, cytoplasmic OS=Homo sapiens OX=9606 GN=GOT1 PE=1 SV=3;sp|P17174-2|AATC_HUMAN Isoform 2 of Aspartate aminotransferase, cytoplasmic OS=Homo sapiens OX=9606 GN=GOT1	2	1	1	1	0	0	0	0	0	0	0	0	0	0	1	0	0	0	0	0	0	0	0	0	0	0	0	1	0	0	0	1	1	0	0	0	0	0	0	0	0
670	Q8IXL6;A0A0G2JQD6;Q8IXL6-2	Q8IXL6;A0A0G2JQD6	3;2;1	3;2;1	3;2;1	Extracellular serine/threonine protein kinase FAM20C	FAM20C	sp|Q8IXL6|FA20C_HUMAN Extracellular serine/threonine protein kinase FAM20C OS=Homo sapiens OX=9606 GN=FAM20C PE=1 SV=2;tr|A0A0G2JQD6|A0A0G2JQD6_HUMAN Extracellular serine/threonine protein kinase FAM20C (Fragment) OS=Homo sapiens OX=9606 GN=FAM20C PE=1 SV=	3	3	3	3	1	3	0	1	0	1	2	3	1	3	1	0	1	1	3	0	1	0	1	2	3	1	3	1	0	1	3	3	3	1	3	0	1	0	1	2	3
690	Q99969;C9J8S2	Q99969;C9J8S2	4;3	4;3	4;3	Retinoic acid receptor responder protein 2	RARRES2	sp|Q99969|RARR2_HUMAN Retinoic acid receptor responder protein 2 OS=Homo sapiens OX=9606 GN=RARRES2 PE=1 SV=1;tr|C9J8S2|C9J8S2_HUMAN Chemerin (Fragment) OS=Homo sapiens OX=9606 GN=RARRES2 PE=1 SV=1	2	4	4	4	2	1	4	3	3	4	4	4	4	3	4	2	4	2	1	4	3	3	4	4	4	4	3	4	2	4	4	4	4	2	1	4	3	3	4	4	4
403	P02763	P02763	16	10	10	Alpha-1-acid glycoprotein 1	ORM1	sp|P02763|A1AG1_HUMAN Alpha-1-acid glycoprotein 1 OS=Homo sapiens OX=9606 GN=ORM1 PE=1 SV=1	1	16	10	10	14	14	12	15	13	13	14	14	13	15	15	11	13	8	9	8	9	8	8	9	8	8	9	9	7	8	9	9	9	8	9	8	9	8	8	9	8
19	A0A075B7D0	A0A075B7D0	3	3	3		IGHV1OR15-1	tr|A0A075B7D0|A0A075B7D0_HUMAN Immunoglobulin heavy variable 1/OR15-1 (non-functional) (Fragment) OS=Homo sapiens OX=9606 GN=IGHV1OR15-1 PE=1 SV=1	1	3	3	3	1	3	2	1	3	2	2	3	1	3	3	2	3	1	3	2	1	3	2	2	3	1	3	3	2	3	3	3	3	1	3	2	1	3	2	2	3
585	P55103	P55103	8	8	8	Inhibin beta C chain	INHBC	sp|P55103|INHBC_HUMAN Inhibin beta C chain OS=Homo sapiens OX=9606 GN=INHBC PE=2 SV=1	1	8	8	8	3	3	6	3	4	6	4	7	6	4	7	6	6	3	3	6	3	4	6	4	7	6	4	7	6	6	6	7	7	3	3	6	3	4	6	4	7
91	A0A0G2JPD3;A0A140T8Y4;Q5SPM2;A0A1W2PPF8;A0A1W2PR61;A0A140T8W8;A0A140T953;A0A140TA13;A0A0D9SFW8;P30511;A0A140T9Z4;A0A140T9Y5;F6U0H7;A0A140TA14;A0A140TA11;A0A140T997;P30511-3	A0A0G2JPD3;A0A140T8Y4;Q5SPM2;A0A1W2PPF8;A0A1W2PR61;A0A140T8W8	6;6;6;6;6;6;2;2;1;1;1;1;1;1;1;1;1	1;1;1;1;1;1;1;1;0;0;0;1;1;1;1;1;0	0;0;0;0;0;0;0;0;0;0;0;0;0;0;0;0;0		HLA-A	tr|A0A0G2JPD3|A0A0G2JPD3_HUMAN HLA class I histocompatibility antigen, A alpha chain OS=Homo sapiens OX=9606 GN=HLA-A PE=1 SV=1;tr|A0A140T8Y4|A0A140T8Y4_HUMAN HLA class I histocompatibility antigen, A alpha chain OS=Homo sapiens OX=9606 GN=HLA-A PE=1 SV=1;	17	6	1	0	1	0	4	1	4	0	0	3	0	3	0	4	1	0	0	0	0	0	0	0	1	0	1	0	1	0	0	1	1	0	0	0	0	0	0	0	0
303	O15467	O15467	1	1	1	C-C motif chemokine 16	CCL16	sp|O15467|CCL16_HUMAN C-C motif chemokine 16 OS=Homo sapiens OX=9606 GN=CCL16 PE=1 SV=1	1	1	1	1	0	0	0	0	0	0	0	0	0	0	1	0	0	0	0	0	0	0	0	0	0	0	0	1	0	0	0	1	1	0	0	0	0	0	0	0	0
49	A0A0A0MS15	A0A0A0MS15	4	3	3		IGHV3-49	sp|A0A0A0MS15|HV349_HUMAN Immunoglobulin heavy variable 3-49 OS=Homo sapiens OX=9606 GN=IGHV3-49 PE=3 SV=1	1	4	3	3	4	4	4	4	4	3	4	4	4	4	4	4	4	3	3	3	3	3	2	3	3	3	3	3	3	3	3	3	3	3	3	3	3	3	2	3	3
681	Q92820	Q92820	11	11	11	Gamma-glutamyl hydrolase	GGH	sp|Q92820|GGH_HUMAN Gamma-glutamyl hydrolase OS=Homo sapiens OX=9606 GN=GGH PE=1 SV=2	1	11	11	11	10	7	8	5	10	8	8	10	8	8	7	7	9	10	7	8	5	10	8	8	10	8	8	7	7	9	10	10	10	10	7	8	5	10	8	8	10
523	P19652	P19652	17	17	11	Alpha-1-acid glycoprotein 2	ORM2	sp|P19652|A1AG2_HUMAN Alpha-1-acid glycoprotein 2 OS=Homo sapiens OX=9606 GN=ORM2 PE=1 SV=2	1	17	17	11	15	13	14	14	12	15	12	13	12	14	15	10	11	15	13	14	14	12	15	12	13	12	14	15	10	11	15	15	15	9	8	10	8	7	10	7	7
717	Q9UHI8	Q9UHI8	2	2	2	A disintegrin and metalloproteinase with thrombospondin motifs 1	ADAMTS1	sp|Q9UHI8|ATS1_HUMAN A disintegrin and metalloproteinase with thrombospondin motifs 1 OS=Homo sapiens OX=9606 GN=ADAMTS1 PE=1 SV=4	1	2	2	2	0	0	0	0	0	0	0	0	0	0	1	0	1	0	0	0	0	0	0	0	0	0	0	1	0	1	0	1	1	0	0	0	0	0	0	0	0
283	Q99497;K7EN27;K7ELW0	Q99497;K7EN27;K7ELW0	3;3;2	3;3;2	3;3;2	Protein deglycase DJ-1	PARK7	sp|Q99497|PARK7_HUMAN Parkinson disease protein 7 OS=Homo sapiens OX=9606 GN=PARK7 PE=1 SV=2;tr|K7EN27|K7EN27_HUMAN Maillard deglycase (Fragment) OS=Homo sapiens OX=9606 GN=PARK7 PE=1 SV=1;tr|K7ELW0|K7ELW0_HUMAN Parkinson disease protein 7 OS=Homo sapiens	3	3	3	3	0	1	0	0	0	0	0	0	0	0	3	0	0	0	1	0	0	0	0	0	0	0	0	3	0	0	1	3	3	0	1	0	0	0	0	0	0
136	Q96HD1;Q96HD1-2;A0A669KBD3;A0A669KB87;A0A669KBB3	Q96HD1;Q96HD1-2;A0A669KBD3;A0A669KB87;A0A669KBB3	1;1;1;1;1	1;1;1;1;1	1;1;1;1;1	Cysteine-rich with EGF-like domain protein 1	CRELD1	sp|Q96HD1|CREL1_HUMAN Protein disulfide isomerase CRELD1 OS=Homo sapiens OX=9606 GN=CRELD1 PE=1 SV=3;sp|Q96HD1-2|CREL1_HUMAN Isoform 2 of Protein disulfide isomerase CRELD1 OS=Homo sapiens OX=9606 GN=CRELD1;tr|A0A669KBD3|A0A669KBD3_HUMAN Protein disulfide	5	1	1	1	0	0	0	0	0	0	1	0	0	1	1	0	0	0	0	0	0	0	0	1	0	0	1	1	0	0	1	1	1	0	0	0	0	0	0	1	0
498	P13489;E9PR82;E9PMI1;E9PMA9;E9PMN0;E9PIK5;E9PMJ3;E9PLZ3;E9PIM9;H0YCR7	P13489;E9PR82;E9PMI1;E9PMA9;E9PMN0;E9PIK5;E9PMJ3;E9PLZ3;E9PIM9;H0YCR7	2;1;1;1;1;1;1;1;1;1	2;1;1;1;1;1;1;1;1;1	2;1;1;1;1;1;1;1;1;1	Ribonuclease inhibitor	RNH1	sp|P13489|RINI_HUMAN Ribonuclease inhibitor OS=Homo sapiens OX=9606 GN=RNH1 PE=1 SV=2;tr|E9PR82|E9PR82_HUMAN Ribonuclease inhibitor OS=Homo sapiens OX=9606 GN=RNH1 PE=1 SV=1;tr|E9PMI1|E9PMI1_HUMAN Ribonuclease inhibitor (Fragment) OS=Homo sapiens OX=9606 G	10	2	2	2	0	0	0	0	0	0	0	0	0	0	2	0	0	0	0	0	0	0	0	0	0	0	0	2	0	0	0	2	2	0	0	0	0	0	0	0	0
9	A0A075B6K4	A0A075B6K4	5	4	1		IGLV3-10	sp|A0A075B6K4|LV310_HUMAN Immunoglobulin lambda variable 3-10 OS=Homo sapiens OX=9606 GN=IGLV3-10 PE=3 SV=2	1	5	4	1	2	2	4	4	4	4	4	5	4	4	3	4	4	1	1	3	3	3	3	3	4	3	3	2	3	3	3	4	4	0	0	1	1	1	0	0	1
39	P30566;A0A096LNY6;A0A1B0GTG9;A0A1B0GWF8;A0A1B0GWJ0;A0A1B0GTJ7;A0A0A6YY92;P30566-2	P30566;A0A096LNY6;A0A1B0GTG9;A0A1B0GWF8;A0A1B0GWJ0;A0A1B0GTJ7;A0A0A6YY92;P30566-2	1;1;1;1;1;1;1;1	1;1;1;1;1;1;1;1	1;1;1;1;1;1;1;1	Adenylosuccinate lyase	ADSL	sp|P30566|PUR8_HUMAN Adenylosuccinate lyase OS=Homo sapiens OX=9606 GN=ADSL PE=1 SV=2;tr|A0A096LNY6|A0A096LNY6_HUMAN Adenylosuccinate lyase (Fragment) OS=Homo sapiens OX=9606 GN=ADSL PE=1 SV=1;tr|A0A1B0GTG9|A0A1B0GTG9_HUMAN Adenylosuccinate lyase (Fragment	8	1	1	1	0	0	0	0	0	0	0	0	0	0	1	0	0	0	0	0	0	0	0	0	0	0	0	1	0	0	0	1	1	0	0	0	0	0	0	0	0
501	P13716;P13716-2;B7ZBK6	P13716;P13716-2	8;7;2	8;7;2	8;7;2	Delta-aminolevulinic acid dehydratase	ALAD	sp|P13716|HEM2_HUMAN Delta-aminolevulinic acid dehydratase OS=Homo sapiens OX=9606 GN=ALAD PE=1 SV=1;sp|P13716-2|HEM2_HUMAN Isoform 2 of Delta-aminolevulinic acid dehydratase OS=Homo sapiens OX=9606 GN=ALAD	3	8	8	8	0	0	0	0	0	0	2	0	0	0	8	0	0	0	0	0	0	0	0	2	0	0	0	8	0	0	2	8	8	0	0	0	0	0	0	2	0
174	Q6XQN6;H0YDA6;H0YF31;C9J8U2;G5E977;Q6XQN6-3;Q6XQN6-2	Q6XQN6;H0YDA6;H0YF31;C9J8U2;G5E977;Q6XQN6-3;Q6XQN6-2	1;1;1;1;1;1;1	1;1;1;1;1;1;1	1;1;1;1;1;1;1	Nicotinate phosphoribosyltransferase	NAPRT	sp|Q6XQN6|PNCB_HUMAN Nicotinate phosphoribosyltransferase OS=Homo sapiens OX=9606 GN=NAPRT PE=1 SV=2;tr|H0YDA6|H0YDA6_HUMAN Nicotinate phosphoribosyltransferase (Fragment) OS=Homo sapiens OX=9606 GN=NAPRT PE=1 SV=1;tr|H0YF31|H0YF31_HUMAN Nicotinate phospho	7	1	1	1	0	0	0	0	0	0	0	0	0	0	1	0	0	0	0	0	0	0	0	0	0	0	0	1	0	0	0	1	1	0	0	0	0	0	0	0	0
579	P50502;H7C3I1;Q3KNR6;Q8IZP2;Q8NFI4;F8WAQ7;F6VDH7	P50502;H7C3I1;Q3KNR6;Q8IZP2;Q8NFI4	3;2;2;2;2;1;1	3;2;2;2;2;1;1	3;2;2;2;2;1;1	Hsc70-interacting protein;Putative protein FAM10A4;Putative protein FAM10A5	ST13;ST13P4;ST13P5	sp|P50502|F10A1_HUMAN Hsc70-interacting protein OS=Homo sapiens OX=9606 GN=ST13 PE=1 SV=2;tr|H7C3I1|H7C3I1_HUMAN Hsc70-interacting protein (Fragment) OS=Homo sapiens OX=9606 GN=ST13 PE=1 SV=1;tr|Q3KNR6|Q3KNR6_HUMAN Hsc70-interacting protein OS=Homo sapiens	7	3	3	3	1	0	1	0	0	1	0	0	1	0	3	1	0	1	0	1	0	0	1	0	0	1	0	3	1	0	1	3	3	1	0	1	0	0	1	0	0
614	Q08380;K7EP36;K7ESM3;K7EKQ5;K7ERZ6;K7EJD3;K7ES75;K7EN99;K7EJY8;K7EQT9	Q08380	24;8;5;5;3;3;2;2;2;1	24;8;5;5;3;3;2;2;2;1	24;8;5;5;3;3;2;2;2;1	Galectin-3-binding protein	LGALS3BP	sp|Q08380|LG3BP_HUMAN Galectin-3-binding protein OS=Homo sapiens OX=9606 GN=LGALS3BP PE=1 SV=1	10	24	24	24	20	19	18	20	19	21	19	20	21	22	17	22	18	20	19	18	20	19	21	19	20	21	22	17	22	18	21	22	22	20	19	18	20	19	21	19	20
126	P54725;A0A494C0B4;P54725-2	P54725;A0A494C0B4;P54725-2	2;2;2	2;2;2	1;1;1	UV excision repair protein RAD23 homolog A	RAD23A	sp|P54725|RD23A_HUMAN UV excision repair protein RAD23 homolog A OS=Homo sapiens OX=9606 GN=RAD23A PE=1 SV=1;tr|A0A494C0B4|A0A494C0B4_HUMAN UV excision repair protein RAD23 homolog A OS=Homo sapiens OX=9606 GN=RAD23A PE=1 SV=1;sp|P54725-2|RD23A_HUMAN Isofo	3	2	2	1	0	0	0	0	0	0	0	0	0	0	2	0	0	0	0	0	0	0	0	0	0	0	0	2	0	0	0	2	2	0	0	0	0	0	0	0	0
343	P01033;Q5H9A7;Q5H9B5;H0Y789;Q5H9B4	P01033;Q5H9A7	5;5;2;2;1	5;5;2;2;1	5;5;2;2;1	Metalloproteinase inhibitor 1	TIMP1	sp|P01033|TIMP1_HUMAN Metalloproteinase inhibitor 1 OS=Homo sapiens OX=9606 GN=TIMP1 PE=1 SV=1;tr|Q5H9A7|Q5H9A7_HUMAN Metalloproteinase inhibitor 1 OS=Homo sapiens OX=9606 GN=TIMP1 PE=1 SV=1	5	5	5	5	3	2	4	1	3	4	2	3	3	2	3	2	5	3	2	4	1	3	4	2	3	3	2	3	2	5	4	5	5	3	2	4	1	3	4	2	3
291	M0R0Q9	M0R0Q9	6	1	1		C3	tr|M0R0Q9|M0R0Q9_HUMAN Complement C3 (Fragment) OS=Homo sapiens OX=9606 GN=C3 PE=1 SV=1	1	6	1	1	6	6	6	6	6	6	6	6	6	6	6	6	6	1	1	1	1	1	1	1	1	1	1	1	1	1	1	1	1	1	1	1	1	1	1	1	1
434	P05362;K7EKL8;E7ESS4	P05362;K7EKL8	9;5;3	9;5;3	9;5;3	Intercellular adhesion molecule 1	ICAM1	sp|P05362|ICAM1_HUMAN Intercellular adhesion molecule 1 OS=Homo sapiens OX=9606 GN=ICAM1 PE=1 SV=2;tr|K7EKL8|K7EKL8_HUMAN Intercellular adhesion molecule 1 (Fragment) OS=Homo sapiens OX=9606 GN=ICAM1 PE=1 SV=1	3	9	9	9	3	3	7	2	2	6	2	5	5	4	8	6	5	3	3	7	2	2	6	2	5	5	4	8	6	5	7	8	8	3	3	7	2	2	6	2	5
448	P07307;P07307-3;P07307-2	P07307;P07307-3;P07307-2	5;5;5	5;5;5	5;5;5	Asialoglycoprotein receptor 2	ASGR2	sp|P07307|ASGR2_HUMAN Asialoglycoprotein receptor 2 OS=Homo sapiens OX=9606 GN=ASGR2 PE=1 SV=2;sp|P07307-3|ASGR2_HUMAN Isoform 3 of Asialoglycoprotein receptor 2 OS=Homo sapiens OX=9606 GN=ASGR2;sp|P07307-2|ASGR2_HUMAN Isoform 2 of Asialoglycoprotein recep	3	5	5	5	0	1	2	3	0	0	1	1	2	0	5	0	1	0	1	2	3	0	0	1	1	2	0	5	0	1	3	5	5	0	1	2	3	0	0	1	1
570	P41222;H0Y5A1;Q5SQ11	P41222;H0Y5A1;Q5SQ11	2;1;1	2;1;1	2;1;1	Prostaglandin-H2 D-isomerase	PTGDS	sp|P41222|PTGDS_HUMAN Prostaglandin-H2 D-isomerase OS=Homo sapiens OX=9606 GN=PTGDS PE=1 SV=1;tr|H0Y5A1|H0Y5A1_HUMAN Prostaglandin-H2 D-isomerase (Fragment) OS=Homo sapiens OX=9606 GN=PTGDS PE=1 SV=2;tr|Q5SQ11|Q5SQ11_HUMAN Prostaglandin-H2 D-isomerase (Fra	3	2	2	2	1	2	1	1	2	2	1	2	2	2	2	2	1	1	2	1	1	2	2	1	2	2	2	2	2	1	2	2	2	1	2	1	1	2	2	1	2
238	P37837;F2Z393	P37837;F2Z393	4;4	4;4	4;4	Transaldolase	TALDO1	sp|P37837|TALDO_HUMAN Transaldolase OS=Homo sapiens OX=9606 GN=TALDO1 PE=1 SV=2;tr|F2Z393|F2Z393_HUMAN Transaldolase OS=Homo sapiens OX=9606 GN=TALDO1 PE=1 SV=1	2	4	4	4	1	0	0	1	2	1	0	2	0	0	4	2	0	1	0	0	1	2	1	0	2	0	0	4	2	0	2	4	4	1	0	0	1	2	1	0	2
267	Q06323;H0YKK6	Q06323;H0YKK6	1;1	1;1	1;1	Proteasome activator complex subunit 1	PSME1	sp|Q06323|PSME1_HUMAN Proteasome activator complex subunit 1 OS=Homo sapiens OX=9606 GN=PSME1 PE=1 SV=1;tr|H0YKK6|H0YKK6_HUMAN Proteasome activator complex subunit 1 OS=Homo sapiens OX=9606 GN=PSME1 PE=1 SV=1	2	1	1	1	0	0	0	0	0	0	0	0	0	0	1	0	0	0	0	0	0	0	0	0	0	0	0	1	0	0	0	1	1	0	0	0	0	0	0	0	0
709	Q9NPY3;Q9UHG2	Q9NPY3	7;1	7;1	7;1	Complement component C1q receptor	CD93	sp|Q9NPY3|C1QR1_HUMAN Complement component C1q receptor OS=Homo sapiens OX=9606 GN=CD93 PE=1 SV=3	2	7	7	7	4	3	5	3	2	2	4	4	5	2	6	4	7	4	3	5	3	2	2	4	4	5	2	6	4	7	5	7	7	4	3	5	3	2	2	4	4
452	P07384;E9PL37;E9PRM1	P07384;E9PL37;E9PRM1	2;1;1	2;1;1	2;1;1	Calpain-1 catalytic subunit	CAPN1	sp|P07384|CAN1_HUMAN Calpain-1 catalytic subunit OS=Homo sapiens OX=9606 GN=CAPN1 PE=1 SV=1;tr|E9PL37|E9PL37_HUMAN Calpain-1 catalytic subunit (Fragment) OS=Homo sapiens OX=9606 GN=CAPN1 PE=1 SV=1;tr|E9PRM1|E9PRM1_HUMAN Calpain-1 catalytic subunit OS=Homo	3	2	2	2	1	2	2	1	1	1	1	1	1	1	1	1	1	1	2	2	1	1	1	1	1	1	1	1	1	1	2	1	2	1	2	2	1	1	1	1	1
667	Q86UD1;E9PJ29	Q86UD1;E9PJ29	5;3	5;3	5;3	Out at first protein homolog	OAF	sp|Q86UD1|OAF_HUMAN Out at first protein homolog OS=Homo sapiens OX=9606 GN=OAF PE=2 SV=1;tr|E9PJ29|E9PJ29_HUMAN Out at first protein homolog OS=Homo sapiens OX=9606 GN=OAF PE=1 SV=1	2	5	5	5	2	3	4	4	4	5	2	5	4	5	3	3	4	2	3	4	4	4	5	2	5	4	5	3	3	4	5	5	5	2	3	4	4	4	5	2	5
480	P0DP01	P0DP01	4	4	3			sp|P0DP01|HV108_HUMAN Immunoglobulin heavy variable 1-8 OS=Homo sapiens OX=9606 GN=IGHV1-8 PE=3 SV=1	1	4	4	3	1	2	2	2	2	1	1	4	3	3	3	3	3	1	2	2	2	2	1	1	4	3	3	3	3	3	2	4	4	0	1	1	1	1	0	0	3
382	P02042;E9PFT6;E9PEW8;C9JRG0	P02042;E9PFT6;E9PEW8	15;11;9;2	8;6;5;1	8;6;5;1	Hemoglobin subunit delta	HBD	sp|P02042|HBD_HUMAN Hemoglobin subunit delta OS=Homo sapiens OX=9606 GN=HBD PE=1 SV=2;tr|E9PFT6|E9PFT6_HUMAN Hemoglobin subunit delta OS=Homo sapiens OX=9606 GN=HBD PE=1 SV=1;tr|E9PEW8|E9PEW8_HUMAN Hemoglobin subunit delta (Fragment) OS=Homo sapiens OX=960	4	15	8	8	11	10	12	12	12	13	12	12	12	13	14	11	11	4	4	6	6	6	7	5	6	6	6	7	5	5	7	7	7	4	4	6	6	6	7	5	6
137	Q6UY14;A0A669KBE7;Q6UY14-2;Q6UY14-3	Q6UY14;A0A669KBE7;Q6UY14-2;Q6UY14-3	6;6;6;6	6;6;6;6	6;6;6;6	ADAMTS-like protein 4	ADAMTSL4	sp|Q6UY14|ATL4_HUMAN ADAMTS-like protein 4 OS=Homo sapiens OX=9606 GN=ADAMTSL4 PE=1 SV=2;tr|A0A669KBE7|A0A669KBE7_HUMAN ADAMTS-like protein 4 OS=Homo sapiens OX=9606 GN=ADAMTSL4 PE=1 SV=1;sp|Q6UY14-2|ATL4_HUMAN Isoform 2 of ADAMTS-like protein 4 OS=Homo sa	4	6	6	6	1	1	3	1	2	1	0	2	1	0	2	1	3	1	1	3	1	2	1	0	2	1	0	2	1	3	3	3	3	1	1	3	1	2	1	0	2
143	P02144;F2Z2F1;B0QYF8;B0QYF7;F2Z337;Q8WVH6	P02144;F2Z2F1;B0QYF8;B0QYF7;F2Z337;Q8WVH6	2;2;2;1;1;1	2;2;2;1;1;1	2;2;2;1;1;1	Myoglobin	MB	sp|P02144|MYG_HUMAN Myoglobin OS=Homo sapiens OX=9606 GN=MB PE=1 SV=2;tr|F2Z2F1|F2Z2F1_HUMAN Myoglobin (Fragment) OS=Homo sapiens OX=9606 GN=MB PE=1 SV=1;tr|B0QYF8|B0QYF8_HUMAN Myoglobin (Fragment) OS=Homo sapiens OX=9606 GN=MB PE=1 SV=1;tr|B0QYF7|B0QYF7_H	6	2	2	2	0	0	1	0	0	0	0	0	0	0	2	0	0	0	0	1	0	0	0	0	0	0	0	2	0	0	1	2	2	0	0	1	0	0	0	0	0
461	P07998;G3V357	P07998;G3V357	4;3	4;3	4;3	Ribonuclease pancreatic	RNASE1	sp|P07998|RNAS1_HUMAN Ribonuclease pancreatic OS=Homo sapiens OX=9606 GN=RNASE1 PE=1 SV=4;tr|G3V357|G3V357_HUMAN Ribonuclease pancreatic OS=Homo sapiens OX=9606 GN=RNASE1 PE=1 SV=1	2	4	4	4	3	3	3	2	2	3	2	1	1	2	4	2	2	3	3	3	2	2	3	2	1	1	2	4	2	2	3	4	4	3	3	3	2	2	3	2	1
603	P80748	P80748	5	3	3	Ig lambda chain V-III region LOI		sp|P80748|LV321_HUMAN Immunoglobulin lambda variable 3-21 OS=Homo sapiens OX=9606 GN=IGLV3-21 PE=1 SV=2	1	5	3	3	5	5	5	5	5	3	5	5	5	5	5	5	5	3	3	3	3	3	1	3	3	3	3	3	3	3	3	3	3	3	3	3	3	3	1	3	3
680	Q92496;Q92496-2;A0A0C4DH21;Q92496-3	Q92496;Q92496-2;A0A0C4DH21;Q92496-3	11;11;6;6	6;6;1;1	6;6;1;1	Complement factor H-related protein 4	CFHR4	sp|Q92496|FHR4_HUMAN Complement factor H-related protein 4 OS=Homo sapiens OX=9606 GN=CFHR4 PE=1 SV=3;sp|Q92496-2|FHR4_HUMAN Isoform 2 of Complement factor H-related protein 4 OS=Homo sapiens OX=9606 GN=CFHR4;tr|A0A0C4DH21|A0A0C4DH21_HUMAN Complement facto	4	11	6	6	4	6	9	6	7	8	5	4	7	6	11	4	9	2	4	5	4	5	4	3	3	4	3	6	2	5	5	6	6	2	4	5	4	5	4	3	3
441	P06331	P06331	3	3	1	Ig heavy chain V-II region ARH-77		sp|P06331|HV434_HUMAN Immunoglobulin heavy variable 4-34 OS=Homo sapiens OX=9606 GN=IGHV4-34 PE=1 SV=2	1	3	3	1	3	2	3	2	3	2	3	3	3	3	3	3	3	3	2	3	2	3	2	3	3	3	3	3	3	3	3	3	3	1	0	1	0	1	0	1	1
104	A0A140T913;A0A140T9X5;Q53Z42;A0A140T9I0;A0A1W2PPQ2;A0A1W2PRT9;A0A140T933;A0A140T955;Q9GJ45;A0A140T975;A0A1W2PS39;Q5RJ27;A0A1W2PQS8;B0UXQ0;A0A140T941;A0A140T9Z6;O19617;A0A140T921;A0A140T9H5;A2AEA2;P10321;A0A1W2PRU9;A0A140T9U8;P10321-2;A0A140T9M5;A0A140TA05;A0A140T942;A0A140T9E1;A0A140T9L3;A0A140T9Q4;A0A140T9S7;A0A140TA19	A0A140T913;A0A140T9X5;Q53Z42;A0A140T9I0;A0A1W2PPQ2;A0A1W2PRT9;A0A140T933;A0A140T955;Q9GJ45;A0A140T975;A0A1W2PS39;Q5RJ27;A0A1W2PQS8;B0UXQ0;A0A140T941;A0A140T9Z6	9;9;9;9;8;8;8;8;6;6;6;6;6;6;6;6;4;4;4;4;4;4;4;4;2;1;1;1;1;1;1;1	9;9;9;9;8;8;8;8;6;6;6;6;6;6;6;6;4;4;4;4;4;4;4;4;2;1;1;1;1;1;1;1	3;3;3;3;2;2;2;2;0;0;0;0;0;0;0;0;0;0;0;0;0;0;0;0;0;0;0;0;0;0;0;0		HLA-A	tr|A0A140T913|A0A140T913_HUMAN HLA class I histocompatibility antigen, A alpha chain OS=Homo sapiens OX=9606 GN=HLA-A PE=1 SV=1;tr|A0A140T9X5|A0A140T9X5_HUMAN HLA class I histocompatibility antigen, A alpha chain (Fragment) OS=Homo sapiens OX=9606 GN=HLA-A	32	9	9	3	1	0	6	1	7	0	0	3	1	3	0	5	1	1	0	6	1	7	0	0	3	1	3	0	5	1	7	5	7	0	0	2	0	2	0	0	0
132	A0A5H1ZRS2;A0A075B6P5;P01615	A0A5H1ZRS2;A0A075B6P5;P01615	4;3;3	3;2;2	3;2;2	Ig kappa chain V-II region FR	IGKV2D-28	tr|A0A5H1ZRS2|A0A5H1ZRS2_HUMAN Immunoglobulin kappa variable 2D-28 OS=Homo sapiens OX=9606 GN=IGKV2D-28 PE=1 SV=1;sp|A0A075B6P5|KV228_HUMAN Immunoglobulin kappa variable 2-28 OS=Homo sapiens OX=9606 GN=IGKV2-28 PE=3 SV=1;sp|P01615|KVD28_HUMAN Immunoglobuli	3	4	3	3	4	4	4	4	4	4	3	4	4	4	4	4	4	3	3	3	3	3	3	2	3	3	3	3	3	3	3	3	3	3	3	3	3	3	3	2	3
328	P00738;P00738-2;J3QLC9;H3BS21;J3KRH2;J3KSV1;J3QQI8;H3BMJ7	P00738;P00738-2;J3QLC9	33;27;25;14;9;3;3;3	33;27;25;14;9;3;3;3	3;3;3;3;3;3;3;3	Haptoglobin;Haptoglobin alpha chain;Haptoglobin beta chain	HP	sp|P00738|HPT_HUMAN Haptoglobin OS=Homo sapiens OX=9606 GN=HP PE=1 SV=1;sp|P00738-2|HPT_HUMAN Isoform 2 of Haptoglobin OS=Homo sapiens OX=9606 GN=HP;tr|J3QLC9|J3QLC9_HUMAN Haptoglobin (Fragment) OS=Homo sapiens OX=9606 GN=HP PE=1 SV=1	8	33	33	3	31	31	31	31	31	32	29	31	31	31	29	29	29	31	31	31	31	31	32	29	31	31	31	29	29	29	32	31	32	2	2	2	2	2	3	2	2
569	P40197	P40197	2	2	2	Platelet glycoprotein V	GP5	sp|P40197|GPV_HUMAN Platelet glycoprotein V OS=Homo sapiens OX=9606 GN=GP5 PE=1 SV=1	1	2	2	2	0	1	1	2	1	1	1	1	1	1	0	2	1	0	1	1	2	1	1	1	1	1	1	0	2	1	2	2	2	0	1	1	2	1	1	1	1
167	P68871;CON__sp|C_P68871|HBB_HUMAN;C_P68871;A0A2R8Y7R2;F8W6P5;A0A0J9YWK4	P68871;CON__sp|C_P68871|HBB_HUMAN;C_P68871;A0A2R8Y7R2	20;20;20;12;7;2	20;20;20;12;7;2	13;13;13;7;3;1	Hemoglobin subunit beta;LVV-hemorphin-7;Spinorphin	HBB	sp|P68871|HBB_HUMAN Hemoglobin subunit beta OS=Homo sapiens OX=9606 GN=HBB PE=1 SV=2;;sp|C_P68871|HBB_HUMAN __CONT Hemoglobin subunit beta OS=Homo sapiens OX=9606 GN=HBB PE=1 SV=2;tr|A0A2R8Y7R2|A0A2R8Y7R2_HUMAN Hemoglobin subunit beta OS=Homo sapiens OX=96	6	20	20	13	14	14	13	15	12	17	16	12	12	17	20	14	14	14	14	13	15	12	17	16	12	12	17	20	14	14	17	20	20	7	8	7	9	6	11	9	6
354	P01624	P01624	3	3	0	Ig kappa chain V-III region POM		sp|P01624|KV315_HUMAN Immunoglobulin kappa variable 3-15 OS=Homo sapiens OX=9606 GN=IGKV3-15 PE=1 SV=2	1	3	3	0	3	3	3	3	3	3	3	3	3	3	3	3	3	3	3	3	3	3	3	3	3	3	3	3	3	3	3	3	3	0	0	0	0	0	0	0	0
423	P04217-2	P04217-2	16	2	2	Alpha-1B-glycoprotein	A1BG	sp|P04217-2|A1BG_HUMAN Isoform 2 of Alpha-1B-glycoprotein OS=Homo sapiens OX=9606 GN=A1BG	1	16	2	2	15	14	13	15	14	15	15	14	14	13	13	13	14	2	2	2	2	2	2	2	2	2	2	1	2	2	2	2	2	2	2	2	2	2	2	2	2
120	A0A3B3IQ51;P36980-2;P36980;V9GYE7;A0A3B3ISW6;A0A3B3IS00;A0A3B3IRW0;A0A3B3IS28	A0A3B3IQ51;P36980-2;P36980;V9GYE7;A0A3B3ISW6;A0A3B3IS00;A0A3B3IRW0;A0A3B3IS28	10;10;10;9;8;7;6;5	5;5;5;5;5;4;4;4	5;5;5;5;5;4;4;4	Complement factor H-related protein 2	CFHR2	tr|A0A3B3IQ51|A0A3B3IQ51_HUMAN Complement factor H-related protein 2 OS=Homo sapiens OX=9606 GN=CFHR2 PE=1 SV=1;sp|P36980-2|FHR2_HUMAN Isoform Short of Complement factor H-related protein 2 OS=Homo sapiens OX=9606 GN=CFHR2;sp|P36980|FHR2_HUMAN Complement f	8	10	5	5	9	8	9	9	9	9	10	9	9	9	9	9	9	4	3	4	4	4	4	5	4	4	4	4	4	4	5	4	5	4	3	4	4	4	4	5	4
256	P60900;G3V295;G3V3U4;G3V3I1;G3V5Z7;P60900-2;G3V4S5;G3V2S7;P60900-3	P60900;G3V295;G3V3U4;G3V3I1;G3V5Z7;P60900-2	4;4;3;3;3;2;1;1;1	4;4;3;3;3;2;1;1;1	4;4;3;3;3;2;1;1;1	Proteasome subunit alpha type-6;Proteasome subunit alpha type	PSMA6	sp|P60900|PSA6_HUMAN Proteasome subunit alpha type-6 OS=Homo sapiens OX=9606 GN=PSMA6 PE=1 SV=1;tr|G3V295|G3V295_HUMAN Proteasome subunit alpha type OS=Homo sapiens OX=9606 GN=PSMA6 PE=1 SV=1;tr|G3V3U4|G3V3U4_HUMAN Proteasome subunit alpha type OS=Homo sap	9	4	4	4	2	2	1	2	2	0	2	3	1	1	3	2	1	2	2	1	2	2	0	2	3	1	1	3	2	1	2	3	3	2	2	1	2	2	0	2	3
602	P80188;X6R8F3;P80188-2	P80188;X6R8F3;P80188-2	5;5;4	5;5;4	5;5;4	Neutrophil gelatinase-associated lipocalin	LCN2	sp|P80188|NGAL_HUMAN Neutrophil gelatinase-associated lipocalin OS=Homo sapiens OX=9606 GN=LCN2 PE=1 SV=2;tr|X6R8F3|X6R8F3_HUMAN Neutrophil gelatinase-associated lipocalin OS=Homo sapiens OX=9606 GN=LCN2 PE=1 SV=1;sp|P80188-2|NGAL_HUMAN Isoform 2 of Neutro	3	5	5	5	3	2	0	3	1	0	2	3	1	3	3	0	4	3	2	0	3	1	0	2	3	1	3	3	0	4	3	4	4	3	2	0	3	1	0	2	3
294	O00187;O00187-2	O00187;O00187-2	17;9	17;9	17;9	Mannan-binding lectin serine protease 2;Mannan-binding lectin serine protease 2 A chain;Mannan-binding lectin serine protease 2 B chain	MASP2	sp|O00187|MASP2_HUMAN Mannan-binding lectin serine protease 2 OS=Homo sapiens OX=9606 GN=MASP2 PE=1 SV=4;sp|O00187-2|MASP2_HUMAN Isoform 2 of Mannan-binding lectin serine protease 2 OS=Homo sapiens OX=9606 GN=MASP2	2	17	17	17	6	7	11	11	9	11	8	13	11	9	6	8	5	6	7	11	11	9	11	8	13	11	9	6	8	5	11	13	13	6	7	11	11	9	11	8	13
663	Q7Z7M0;Q7Z7M0-2	Q7Z7M0;Q7Z7M0-2	5;4	5;4	5;4	Multiple epidermal growth factor-like domains protein 8	MEGF8	sp|Q7Z7M0|MEGF8_HUMAN Multiple epidermal growth factor-like domains protein 8 OS=Homo sapiens OX=9606 GN=MEGF8 PE=1 SV=2;sp|Q7Z7M0-2|MEGF8_HUMAN Isoform 2 of Multiple epidermal growth factor-like domains protein 8 OS=Homo sapiens OX=9606 GN=MEGF8	2	5	5	5	1	3	2	1	2	0	0	2	1	1	1	2	1	1	3	2	1	2	0	0	2	1	1	1	2	1	3	2	3	1	3	2	1	2	0	0	2
80	A0A0C4DH36	A0A0C4DH36	2	2	2		IGHV3-38	sp|A0A0C4DH36|HV338_HUMAN Probable non-functional immunoglobulin heavy variable 3-38 OS=Homo sapiens OX=9606 GN=IGHV3-38 PE=5 SV=1	1	2	2	2	1	1	1	1	1	1	1	2	1	1	1	1	1	1	1	1	1	1	1	1	2	1	1	1	1	1	1	2	2	1	1	1	1	1	1	1	2
10	A0A075B6K5;A0A075B6K2	A0A075B6K5	6;1	6;1	4;0		IGLV3-9	sp|A0A075B6K5|LV39_HUMAN Immunoglobulin lambda variable 3-9 OS=Homo sapiens OX=9606 GN=IGLV3-9 PE=3 SV=1	2	6	6	4	5	6	4	5	6	4	5	6	4	5	3	4	6	5	6	4	5	6	4	5	6	4	5	3	4	6	6	6	6	3	4	2	3	4	2	3	4
344	P01034	P01034	4	4	4	Cystatin-C	CST3	sp|P01034|CYTC_HUMAN Cystatin-C OS=Homo sapiens OX=9606 GN=CST3 PE=1 SV=1	1	4	4	4	2	2	4	3	4	4	3	4	4	3	4	3	4	2	2	4	3	4	4	3	4	4	3	4	3	4	4	4	4	2	2	4	3	4	4	3	4
467	P08571;D6RFL4;E7EVL5	P08571;D6RFL4	18;12;2	18;12;2	18;12;2	Monocyte differentiation antigen CD14;Monocyte differentiation antigen CD14, urinary form;Monocyte differentiation antigen CD14, membrane-bound form	CD14	sp|P08571|CD14_HUMAN Monocyte differentiation antigen CD14 OS=Homo sapiens OX=9606 GN=CD14 PE=1 SV=2;tr|D6RFL4|D6RFL4_HUMAN Monocyte differentiation antigen CD14 (Fragment) OS=Homo sapiens OX=9606 GN=CD14 PE=1 SV=1	3	18	18	18	17	13	15	16	15	18	17	14	15	14	14	14	11	17	13	15	16	15	18	17	14	15	14	14	14	11	18	15	18	17	13	15	16	15	18	17	14
361	P01714	P01714	6	6	6	Ig lambda chain V-III region SH		sp|P01714|LV319_HUMAN Immunoglobulin lambda variable 3-19 OS=Homo sapiens OX=9606 GN=IGLV3-19 PE=1 SV=2	1	6	6	6	2	3	4	3	6	4	2	4	4	3	4	3	3	2	3	4	3	6	4	2	4	4	3	4	3	3	6	4	6	2	3	4	3	6	4	2	4
150	B4E1Z4;P00751;A0A0G2JH38;P00751-2;H7C5H1;C9JRT3;A0A0G2JHM4;A0A0G2JJ82;H7C526;F2Z3N2;F8WCJ9;A0A0G2JJM0	B4E1Z4;P00751	70;48;30;26;25;5;5;5;4;4;1;1	70;48;30;26;25;5;5;5;4;4;1;1	4;4;3;4;0;4;0;0;0;0;0;0	Complement factor B;Complement factor B Ba fragment;Complement factor B Bb fragment	CFB	tr|B4E1Z4|B4E1Z4_HUMAN C3/C5 convertase OS=Homo sapiens OX=9606 PE=1 SV=1;sp|P00751|CFAB_HUMAN Complement factor B OS=Homo sapiens OX=9606 GN=CFB PE=1 SV=2	12	70	70	4	65	67	65	66	62	64	65	65	66	67	57	60	60	65	67	65	66	62	64	65	65	66	67	57	60	60	67	67	67	4	4	4	4	4	4	4	4
481	P0DP02	P0DP02	6	6	0			sp|P0DP02|HVC33_HUMAN Immunoglobulin heavy variable 3-30-3 OS=Homo sapiens OX=9606 GN=IGHV3-30-3 PE=3 SV=1	1	6	6	0	6	4	3	4	3	3	5	5	4	4	4	3	5	6	4	3	4	3	3	5	5	4	4	4	3	5	6	5	6	0	0	0	0	0	0	0	0
217	E7ETH0;P05156;G3XAM2;A0A2R8Y3M9;A0A087X0I2;D6R9Z8;P_Q32PI4;CON__tr|P_Q32PI4|Q32PI4_BOVIN	E7ETH0;P05156;G3XAM2;A0A2R8Y3M9	28;27;27;22;13;7;2;2	28;27;27;22;13;7;2;2	28;27;27;22;13;7;2;2	Complement factor I;Complement factor I heavy chain;Complement factor I light chain	CFI	tr|E7ETH0|E7ETH0_HUMAN Complement factor I OS=Homo sapiens OX=9606 GN=CFI PE=1 SV=1;sp|P05156|CFAI_HUMAN Complement factor I OS=Homo sapiens OX=9606 GN=CFI PE=1 SV=2;tr|G3XAM2|G3XAM2_HUMAN Complement factor I OS=Homo sapiens OX=9606 GN=CFI PE=1 SV=1;tr|A0A	8	28	28	28	25	25	25	24	22	23	25	24	23	25	23	25	25	25	25	25	24	22	23	25	24	23	25	23	25	25	25	25	25	25	25	25	24	22	23	25	24
168	P69905;CON__sp|C_P69905|HBA_HUMAN;C_P69905;G3V1N2;A0A2R8Y7C0;P02008	P69905;CON__sp|C_P69905|HBA_HUMAN;C_P69905;G3V1N2;A0A2R8Y7C0	18;18;18;16;9;1	18;18;18;16;9;1	13;13;13;11;4;0	Hemoglobin subunit alpha	HBA1;HBA2	sp|P69905|HBA_HUMAN Hemoglobin subunit alpha OS=Homo sapiens OX=9606 GN=HBA1 PE=1 SV=2;;sp|C_P69905|HBA_HUMAN __CONT Hemoglobin subunit alpha OS=Homo sapiens OX=9606 GN=HBA1 PE=1 SV=2;tr|G3V1N2|G3V1N2_HUMAN HCG1745306, isoform CRA_a OS=Homo sapiens OX=9606	6	18	18	13	11	11	12	13	13	12	11	11	11	11	18	13	11	11	11	12	13	13	12	11	11	11	11	18	13	11	13	18	18	7	7	8	9	9	8	7	7
355	P01699	P01699	3	1	1	Ig lambda chain V-I region VOR		sp|P01699|LV144_HUMAN Immunoglobulin lambda variable 1-44 OS=Homo sapiens OX=9606 GN=IGLV1-44 PE=1 SV=2	1	3	1	1	3	2	2	2	2	2	3	3	2	2	3	2	3	1	0	0	0	0	0	1	1	0	1	1	0	1	1	1	1	1	0	0	0	0	0	1	1
358	P01703;A0A075B6I6	P01703;A0A075B6I6	2;1	2;1	2;1	Ig lambda chain V-I region NEWM	IGLV1-50	sp|P01703|LV140_HUMAN Immunoglobulin lambda variable 1-40 OS=Homo sapiens OX=9606 GN=IGLV1-40 PE=1 SV=2;sp|A0A075B6I6|LV150_HUMAN Probable non-functional immunoglobulin lambda variable 1-50 OS=Homo sapiens OX=9606 GN=IGLV1-50 PE=5 SV=1	2	2	2	2	1	1	1	1	2	1	1	1	1	1	1	1	1	1	1	1	1	2	1	1	1	1	1	1	1	1	2	1	2	1	1	1	1	2	1	1	1
457	P07858;R4GMQ5	P07858;R4GMQ5	2;1	2;1	2;1	Cathepsin B;Cathepsin B light chain;Cathepsin B heavy chain	CTSB	sp|P07858|CATB_HUMAN Cathepsin B OS=Homo sapiens OX=9606 GN=CTSB PE=1 SV=3;tr|R4GMQ5|R4GMQ5_HUMAN Cathepsin B (Fragment) OS=Homo sapiens OX=9606 GN=CTSB PE=1 SV=1	2	2	2	2	1	0	1	0	0	0	1	0	0	0	1	1	2	1	0	1	0	0	0	1	0	0	0	1	1	2	1	2	2	1	0	1	0	0	0	1	0
285	P00746;K7ERG9	P00746;K7ERG9	11;11	11;11	11;11	Complement factor D	CFD	sp|P00746|CFAD_HUMAN Complement factor D OS=Homo sapiens OX=9606 GN=CFD PE=1 SV=5;tr|K7ERG9|K7ERG9_HUMAN Adipsin OS=Homo sapiens OX=9606 GN=CFD PE=1 SV=1	2	11	11	11	10	10	10	9	10	11	8	10	10	11	10	10	8	10	10	10	9	10	11	8	10	10	11	10	10	8	11	11	11	10	10	10	9	10	11	8	10
373	P0DP04;P01782	P0DP04;P01782	3;3	2;2	2;2	Ig heavy chain V-III region DOB		sp|P0DP04|HV43D_HUMAN Immunoglobulin heavy variable 3-43D OS=Homo sapiens OX=9606 GN=IGHV3-43D PE=3 SV=1;sp|P01782|HV309_HUMAN Immunoglobulin heavy variable 3-9 OS=Homo sapiens OX=9606 GN=IGHV3-9 PE=1 SV=2	2	3	2	2	2	3	3	2	3	3	2	3	3	3	3	3	3	1	2	2	1	2	2	1	2	2	2	2	2	2	2	2	2	1	2	2	1	2	2	1	2
58	A0A0B4J1U7	A0A0B4J1U7	3	3	3		IGHV6-1	sp|A0A0B4J1U7|HV601_HUMAN Immunoglobulin heavy variable 6-1 OS=Homo sapiens OX=9606 GN=IGHV6-1 PE=3 SV=1	1	3	3	3	2	2	3	2	3	2	2	2	2	2	2	2	2	2	2	3	2	3	2	2	2	2	2	2	2	2	3	2	3	2	2	3	2	3	2	2	2
276	P30046;J3KQ18;A6NHG4;H7C342;B5MC82;P30046-2	P30046;J3KQ18	3;3;1;1;1;1	3;3;1;1;1;1	3;3;1;1;1;1	D-dopachrome decarboxylase	DDT	sp|P30046|DOPD_HUMAN D-dopachrome decarboxylase OS=Homo sapiens OX=9606 GN=DDT PE=1 SV=3;tr|J3KQ18|J3KQ18_HUMAN D-dopachrome decarboxylase OS=Homo sapiens OX=9606 GN=DDT PE=1 SV=1	6	3	3	3	0	0	0	0	0	0	1	0	0	0	2	0	0	0	0	0	0	0	0	1	0	0	0	2	0	0	1	2	2	0	0	0	0	0	0	1	0
314	O95497	O95497	13	13	13	Pantetheinase	VNN1	sp|O95497|VNN1_HUMAN Pantetheinase OS=Homo sapiens OX=9606 GN=VNN1 PE=1 SV=2	1	13	13	13	0	5	8	8	2	6	10	4	9	6	2	4	1	0	5	8	8	2	6	10	4	9	6	2	4	1	10	9	10	0	5	8	8	2	6	10	4
5	A0A075B6I0	A0A075B6I0	2	2	2		IGLV8-61	sp|A0A075B6I0|LV861_HUMAN Immunoglobulin lambda variable 8-61 OS=Homo sapiens OX=9606 GN=IGLV8-61 PE=3 SV=7	1	2	2	2	2	1	2	1	2	2	2	2	2	2	2	2	2	2	1	2	1	2	2	2	2	2	2	2	2	2	2	2	2	2	1	2	1	2	2	2	2
500	P13671;C9JC72	P13671	48;5	48;5	48;5	Complement component C6	C6	sp|P13671|CO6_HUMAN Complement component C6 OS=Homo sapiens OX=9606 GN=C6 PE=1 SV=3	2	48	48	48	42	42	38	41	38	41	43	40	43	43	41	41	38	42	42	38	41	38	41	43	40	43	43	41	41	38	43	43	43	42	42	38	41	38	41	43	40
673	Q8TDL5;Q8TDL5-2	Q8TDL5	5;1	5;1	5;1	BPI fold-containing family B member 1	BPIFB1	sp|Q8TDL5|BPIB1_HUMAN BPI fold-containing family B member 1 OS=Homo sapiens OX=9606 GN=BPIFB1 PE=1 SV=1	2	5	5	5	0	1	1	0	4	0	0	1	0	1	0	1	0	0	1	1	0	4	0	0	1	0	1	0	1	0	4	1	4	0	1	1	0	4	0	0	1
259	Q9UBX5;G3V4U0;G3XA98;G3V3Y2	Q9UBX5;G3V4U0;G3XA98	6;6;5;1	6;6;5;1	6;6;5;1	Fibulin-5	FBLN5	sp|Q9UBX5|FBLN5_HUMAN Fibulin-5 OS=Homo sapiens OX=9606 GN=FBLN5 PE=1 SV=1;tr|G3V4U0|G3V4U0_HUMAN Fibulin-5 OS=Homo sapiens OX=9606 GN=FBLN5 PE=1 SV=1;tr|G3XA98|G3XA98_HUMAN Fibulin-5 OS=Homo sapiens OX=9606 GN=FBLN5 PE=1 SV=1	4	6	6	6	3	2	5	2	5	4	1	5	6	1	6	2	2	3	2	5	2	5	4	1	5	6	1	6	2	2	5	6	6	3	2	5	2	5	4	1	5
414	P04040	P04040	21	21	21	Catalase	CAT	sp|P04040|CATA_HUMAN Catalase OS=Homo sapiens OX=9606 GN=CAT PE=1 SV=3	1	21	21	21	5	6	7	7	9	9	4	9	3	7	20	9	6	5	6	7	7	9	9	4	9	3	7	20	9	6	9	20	20	5	6	7	7	9	9	4	9
172	C9IZP8	C9IZP8	2	1	1		C1S	tr|C9IZP8|C9IZP8_HUMAN Complement C1s subcomponent (Fragment) OS=Homo sapiens OX=9606 GN=C1S PE=1 SV=1	1	2	1	1	2	2	2	2	2	2	2	2	2	1	2	2	2	1	1	1	1	1	1	1	1	1	1	1	1	1	1	1	1	1	1	1	1	1	1	1	1
522	P19320;P19320-2;P19320-3;E9PDD2;A0A3B3ISS8	P19320;P19320-2;P19320-3;E9PDD2	23;21;20;15;3	23;21;20;15;3	23;21;20;15;3	Vascular cell adhesion protein 1	VCAM1	sp|P19320|VCAM1_HUMAN Vascular cell adhesion protein 1 OS=Homo sapiens OX=9606 GN=VCAM1 PE=1 SV=1;sp|P19320-2|VCAM1_HUMAN Isoform 2 of Vascular cell adhesion protein 1 OS=Homo sapiens OX=9606 GN=VCAM1;sp|P19320-3|VCAM1_HUMAN Isoform 3 of Vascular cell adhe	5	23	23	23	19	17	17	16	14	14	10	17	12	14	10	21	21	19	17	17	16	14	14	10	17	12	14	10	21	21	19	21	21	19	17	17	16	14	14	10	17
503	P13796;Q5TBN3;P13797;A0A0A0MSQ0;P13796-2;P13797-3;P13797-2;U3KQI3;Q14651;Q5TBN5;C9JAM8	P13796	25;8;4;4;4;4;4;2;1;1;1	25;8;4;4;4;4;4;2;1;1;1	25;8;4;4;4;4;4;2;1;1;1	Plastin-2	LCP1	sp|P13796|PLSL_HUMAN Plastin-2 OS=Homo sapiens OX=9606 GN=LCP1 PE=1 SV=6	11	25	25	25	19	18	14	18	11	14	18	17	16	14	13	22	14	19	18	14	18	11	14	18	17	16	14	13	22	14	19	22	22	19	18	14	18	11	14	18	17
264	P16070;P16070-17;H0Y5E4;H0YCV9;H0YD13;P16070-8;P16070-7;P16070-3;P16070-6;H0YDW7;P16070-12;P16070-5;P16070-9;P16070-14;P16070-16;P16070-10;P16070-11;P16070-13;P16070-18;P16070-15;P16070-4;H0YDX6;H0Y2P0;E9PKC6;H0YD17;P16070-19;Q86UZ1	P16070;P16070-17;H0Y5E4;H0YCV9;H0YD13;P16070-8;P16070-7;P16070-3;P16070-6;H0YDW7;P16070-12;P16070-5;P16070-9;P16070-14;P16070-16;P16070-10;P16070-11;P16070-13;P16070-18;P16070-15;P16070-4;H0YDX6;H0Y2P0;E9PKC6;H0YD17;P16070-19;Q86UZ1	4;4;4;4;4;4;4;4;4;4;4;4;4;4;4;4;4;4;4;4;4;3;3;3;2;2;2	4;4;4;4;4;4;4;4;4;4;4;4;4;4;4;4;4;4;4;4;4;3;3;3;2;2;2	4;4;4;4;4;4;4;4;4;4;4;4;4;4;4;4;4;4;4;4;4;3;3;3;2;2;2	CD44 antigen	CD44	sp|P16070|CD44_HUMAN CD44 antigen OS=Homo sapiens OX=9606 GN=CD44 PE=1 SV=3;sp|P16070-17|CD44_HUMAN Isoform 17 of CD44 antigen OS=Homo sapiens OX=9606 GN=CD44;tr|H0Y5E4|H0Y5E4_HUMAN CD44 antigen (Fragment) OS=Homo sapiens OX=9606 GN=CD44 PE=1 SV=1;tr|H0YCV	27	4	4	4	2	3	3	4	3	3	4	3	3	2	3	4	3	2	3	3	4	3	3	4	3	3	2	3	4	3	4	4	4	2	3	3	4	3	3	4	3
12	A0A075B6R2	A0A075B6R2	2	1	1		IGHV4-4	sp|A0A075B6R2|HV404_HUMAN Immunoglobulin heavy variable 4-4 OS=Homo sapiens OX=9606 GN=IGHV4-4 PE=3 SV=2	1	2	1	1	2	1	1	1	2	1	1	1	1	2	1	1	2	1	0	0	0	1	0	0	0	0	1	0	0	1	1	1	1	1	0	0	0	1	0	0	0
696	Q9BXR6	Q9BXR6	21	21	20	Complement factor H-related protein 5	CFHR5	sp|Q9BXR6|FHR5_HUMAN Complement factor H-related protein 5 OS=Homo sapiens OX=9606 GN=CFHR5 PE=1 SV=1	1	21	21	20	14	16	15	18	16	15	19	16	20	14	20	16	18	14	16	15	18	16	15	19	16	20	14	20	16	18	19	20	20	13	15	14	17	15	14	18	16
491	P11226	P11226	14	14	14	Mannose-binding protein C	MBL2	sp|P11226|MBL2_HUMAN Mannose-binding protein C OS=Homo sapiens OX=9606 GN=MBL2 PE=1 SV=2	1	14	14	14	13	8	3	7	7	12	10	8	9	12	9	5	9	13	8	3	7	7	12	10	8	9	12	9	5	9	13	12	13	13	8	3	7	7	12	10	8
492	P11279;P11279-2	P11279;P11279-2	4;3	4;3	4;3	Lysosome-associated membrane glycoprotein 1	LAMP1	sp|P11279|LAMP1_HUMAN Lysosome-associated membrane glycoprotein 1 OS=Homo sapiens OX=9606 GN=LAMP1 PE=1 SV=3;sp|P11279-2|LAMP1_HUMAN Isoform 2 of Lysosome-associated membrane glycoprotein 1 OS=Homo sapiens OX=9606 GN=LAMP1	2	4	4	4	2	3	4	2	1	4	3	2	4	2	2	2	3	2	3	4	2	1	4	3	2	4	2	2	2	3	4	4	4	2	3	4	2	1	4	3	2
72	P07359;A0A0C4DGZ8	P07359;A0A0C4DGZ8	9;9	9;9	9;9	Platelet glycoprotein Ib alpha chain;Glycocalicin	GP1BA	sp|P07359|GP1BA_HUMAN Platelet glycoprotein Ib alpha chain OS=Homo sapiens OX=9606 GN=GP1BA PE=1 SV=2;tr|A0A0C4DGZ8|A0A0C4DGZ8_HUMAN Glycoprotein Ib (Platelet), alpha polypeptide OS=Homo sapiens OX=9606 GN=GP1BA PE=1 SV=1	2	9	9	9	5	5	9	7	6	7	7	9	8	6	6	8	7	5	5	9	7	6	7	7	9	8	6	6	8	7	9	9	9	5	5	9	7	6	7	7	9
322	P00451;B1B0G9;B1B0G8	P00451;B1B0G9;B1B0G8	4;2;2	4;2;2	4;2;2	Coagulation factor VIII;Factor VIIIa heavy chain, 200 kDa isoform;Factor VIIIa heavy chain, 92 kDa isoform;Factor VIII B chain;Factor VIIIa light chain	F8	sp|P00451|FA8_HUMAN Coagulation factor VIII OS=Homo sapiens OX=9606 GN=F8 PE=1 SV=1;tr|B1B0G9|B1B0G9_HUMAN Coagulation factor VIII (Fragment) OS=Homo sapiens OX=9606 GN=F8 PE=1 SV=8;tr|B1B0G8|B1B0G8_HUMAN Coagulation factor VIII (Fragment) OS=Homo sapiens	3	4	4	4	2	1	0	0	0	0	0	0	0	3	0	0	3	2	1	0	0	0	0	0	0	0	3	0	0	3	2	3	3	2	1	0	0	0	0	0	0
542	P24592;A0A3B3IUE0;F8VYK9	P24592;A0A3B3IUE0;F8VYK9	3;2;2	3;2;2	3;2;2	Insulin-like growth factor-binding protein 6	IGFBP6	sp|P24592|IBP6_HUMAN Insulin-like growth factor-binding protein 6 OS=Homo sapiens OX=9606 GN=IGFBP6 PE=1 SV=1;tr|A0A3B3IUE0|A0A3B3IUE0_HUMAN Insulin-like growth factor-binding protein 6 OS=Homo sapiens OX=9606 GN=IGFBP6 PE=1 SV=1;tr|F8VYK9|F8VYK9_HUMAN Ins	3	3	3	3	2	2	2	1	2	2	2	2	2	1	3	3	1	2	2	2	1	2	2	2	2	2	1	3	3	1	2	3	3	2	2	2	1	2	2	2	2
432	P05155;P05155-3;E9PGN7;P05155-2;H9KV48;H0YCA1;P_P50448;CON__sp|P_P50448|F12AI_BOVIN;C9JZJ9;A0A087WUD9;B5MCB9	P05155;P05155-3;E9PGN7;P05155-2;H9KV48	27;27;26;26;25;6;2;2;1;1;1	27;27;26;26;25;6;2;2;1;1;1	27;27;26;26;25;6;2;2;1;1;1	Plasma protease C1 inhibitor	SERPING1	sp|P05155|IC1_HUMAN Plasma protease C1 inhibitor OS=Homo sapiens OX=9606 GN=SERPING1 PE=1 SV=2;sp|P05155-3|IC1_HUMAN Isoform 3 of Plasma protease C1 inhibitor OS=Homo sapiens OX=9606 GN=SERPING1;tr|E9PGN7|E9PGN7_HUMAN Plasma protease C1 inhibitor OS=Homo s	11	27	27	27	25	26	25	24	24	24	24	24	24	27	24	23	23	25	26	25	24	24	24	24	24	24	27	24	23	23	26	27	27	25	26	25	24	24	24	24	24
109	P04439;Q5SRN7;A0A1W2PS24;Q5SRN5;P04439-2;Q5SUL5;A0A1W2PQD0;A0A0G2JI36;A0A0G2JL56;A0A0G2JIF2;A0A1W2PSE7;P01893;D0EV57;A0A0G2JPA3;A0A140T9W2;A0A0G2JH66;A0A140T9U0;Q5RJ85;A0A140T9M0;A0A140T9B7;A0A140T9C2;A0A0G2JPQ3;A0A140T9X6;Q8MH48;Q53YP1;P13747;P17693-5;P17693-2;P17693-6;A0A140T9V0;Q31611;A0A1W2PNZ7;A0A0G2JNX1;A0A140T9W7;A0A140T939;A0A140T9D9;A0A140T8X0;P17693;A0A140T9W3	P04439;Q5SRN7;A0A1W2PS24;Q5SRN5;P04439-2;Q5SUL5;A0A1W2PQD0;A0A0G2JI36;A0A0G2JL56;A0A0G2JIF2;A0A1W2PSE7;P01893	8;8;8;8;8;7;7;7;7;7;7;6;2;2;2;2;2;2;2;2;2;2;2;2;2;2;2;2;2;2;2;2;2;2;2;2;2;2;2	3;3;3;3;3;3;3;3;3;3;3;3;1;1;1;1;1;1;1;1;1;1;1;1;1;1;1;1;1;1;1;1;1;1;1;1;1;1;1	2;2;2;2;2;2;2;2;2;2;2;2;0;0;0;0;0;0;0;0;0;0;0;0;0;0;0;0;0;0;0;0;0;0;0;0;0;0;0	HLA class I histocompatibility antigen, A-3 alpha chain;Putative HLA class I histocompatibility antigen, alpha chain H	HLA-A;HLA-H	sp|P04439|HLAA_HUMAN HLA class I histocompatibility antigen, A alpha chain OS=Homo sapiens OX=9606 GN=HLA-A PE=1 SV=2;tr|Q5SRN7|Q5SRN7_HUMAN HLA class I histocompatibility antigen, A alpha chain OS=Homo sapiens OX=9606 GN=HLA-A PE=1 SV=2;tr|A0A1W2PS24|A0A1	39	8	3	2	1	0	6	1	6	0	0	3	0	2	0	5	1	0	0	2	0	2	0	0	1	0	0	0	2	0	2	2	2	0	0	2	0	2	0	0	0
262	Q5MNZ9;K7ELY0;G5EA37;Q5MNZ9-2	Q5MNZ9;K7ELY0;G5EA37;Q5MNZ9-2	1;1;1;1	1;1;1;1	1;1;1;1	WD repeat domain phosphoinositide-interacting protein 1	WIPI1	sp|Q5MNZ9|WIPI1_HUMAN WD repeat domain phosphoinositide-interacting protein 1 OS=Homo sapiens OX=9606 GN=WIPI1 PE=1 SV=3;tr|K7ELY0|K7ELY0_HUMAN WD repeat domain phosphoinositide-interacting protein 1 (Fragment) OS=Homo sapiens OX=9606 GN=WIPI1 PE=1 SV=1;tr	4	1	1	1	1	1	0	0	0	0	1	0	0	1	1	1	0	1	1	0	0	0	0	1	0	0	1	1	1	0	1	1	1	1	1	0	0	0	0	1	0
1	A0A024R6I7;A0A0G2JRN3;G3V2B9;G3V544;A0A0B4J278;G3V5R8;G3V387	A0A024R6I7;A0A0G2JRN3	49;41;11;5;4;3;3	49;41;11;5;4;3;3	3;3;0;0;0;0;0		SERPINA1	tr|A0A024R6I7|A0A024R6I7_HUMAN Alpha-1-antitrypsin OS=Homo sapiens OX=9606 GN=SERPINA1 PE=1 SV=1;tr|A0A0G2JRN3|A0A0G2JRN3_HUMAN Alpha-1-antitrypsin OS=Homo sapiens OX=9606 GN=SERPINA1 PE=1 SV=1	7	49	49	3	37	34	37	39	37	47	40	37	37	43	40	40	39	37	34	37	39	37	47	40	37	37	43	40	40	39	47	43	47	1	1	1	1	2	3	2	2
56	P29401;A0A0B4J1R6;P29401-2	P29401;A0A0B4J1R6;P29401-2	2;2;2	2;2;2	2;2;2	Transketolase	TKT	sp|P29401|TKT_HUMAN Transketolase OS=Homo sapiens OX=9606 GN=TKT PE=1 SV=3;tr|A0A0B4J1R6|A0A0B4J1R6_HUMAN Transketolase OS=Homo sapiens OX=9606 GN=TKT PE=1 SV=1;sp|P29401-2|TKT_HUMAN Isoform 2 of Transketolase OS=Homo sapiens OX=9606 GN=TKT	3	2	2	2	1	1	0	0	1	0	0	1	1	0	0	0	1	1	1	0	0	1	0	0	1	1	0	0	0	1	1	1	1	1	1	0	0	1	0	0	1
624	Q13790	Q13790	6	6	6	Apolipoprotein F	APOF	sp|Q13790|APOF_HUMAN Apolipoprotein F OS=Homo sapiens OX=9606 GN=APOF PE=1 SV=2	1	6	6	6	4	4	4	4	4	3	4	4	5	5	6	3	5	4	4	4	4	4	3	4	4	5	5	6	3	5	4	6	6	4	4	4	4	4	3	4	4
535	P23083	P23083	6	6	5	Ig heavy chain V-I region V35		sp|P23083|HV102_HUMAN Immunoglobulin heavy variable 1-2 OS=Homo sapiens OX=9606 GN=IGHV1-2 PE=1 SV=2	1	6	6	5	3	4	1	5	4	2	2	5	3	3	3	4	3	3	4	1	5	4	2	2	5	3	3	3	4	3	5	5	5	2	3	0	4	3	1	1	4
629	Q14515;Q14515-2;C9JJR8;E9PC64;D6RA29;F5H331;F5H4Y3	Q14515;Q14515-2	18;15;3;3;2;2;1	18;15;3;3;2;2;1	18;15;3;3;2;2;1	SPARC-like protein 1	SPARCL1	sp|Q14515|SPRL1_HUMAN SPARC-like protein 1 OS=Homo sapiens OX=9606 GN=SPARCL1 PE=1 SV=2;sp|Q14515-2|SPRL1_HUMAN Isoform 2 of SPARC-like protein 1 OS=Homo sapiens OX=9606 GN=SPARCL1	7	18	18	18	5	10	14	7	11	12	4	10	8	5	10	12	10	5	10	14	7	11	12	4	10	8	5	10	12	10	14	12	14	5	10	14	7	11	12	4	10
724	Q9Y2K3	Q9Y2K3	2	2	2	Myosin-15	MYH15	sp|Q9Y2K3|MYH15_HUMAN Myosin-15 OS=Homo sapiens OX=9606 GN=MYH15 PE=1 SV=5	1	2	2	2	2	2	2	2	2	2	2	2	2	2	2	2	2	2	2	2	2	2	2	2	2	2	2	2	2	2	2	2	2	2	2	2	2	2	2	2	2
257	Q9UK55;G3V2W1;P_A5PJ69;CON__tr|P_A5PJ69|A5PJ69_BOVIN	Q9UK55;G3V2W1	20;20;2;2	20;20;2;2	20;20;2;2	Protein Z-dependent protease inhibitor	SERPINA10	sp|Q9UK55|ZPI_HUMAN Protein Z-dependent protease inhibitor OS=Homo sapiens OX=9606 GN=SERPINA10 PE=1 SV=1;tr|G3V2W1|G3V2W1_HUMAN Protein Z-dependent protease inhibitor OS=Homo sapiens OX=9606 GN=SERPINA10 PE=1 SV=1	4	20	20	20	15	18	15	18	15	15	17	19	17	17	15	17	17	15	18	15	18	15	15	17	19	17	17	15	17	17	18	19	19	15	18	15	18	15	15	17	19
499	P13639	P13639	1	1	1	Elongation factor 2	EEF2	sp|P13639|EF2_HUMAN Elongation factor 2 OS=Homo sapiens OX=9606 GN=EEF2 PE=1 SV=4	1	1	1	1	0	0	0	0	1	0	0	1	0	0	0	0	0	0	0	0	0	1	0	0	1	0	0	0	0	0	1	1	1	0	0	0	0	1	0	0	1
352	P01602	P01602	3	3	3	Ig kappa chain V-I region HK102	IGKV1-5	sp|P01602|KV105_HUMAN Immunoglobulin kappa variable 1-5 OS=Homo sapiens OX=9606 GN=IGKV1-5 PE=1 SV=2	1	3	3	3	3	3	3	3	3	2	3	3	3	3	3	3	3	3	3	3	3	3	2	3	3	3	3	3	3	3	3	3	3	3	3	3	3	3	2	3	3
548	P26038;P35241;A0A2R8Y7M3;A0A2R8Y5S7;P35241-5;P15311;E7EQR4;P35241-4;V9GZ54;A0A2R8Y5P0;E9PQ82;E9PNV3;P35241-3	P26038;P35241;A0A2R8Y7M3;A0A2R8Y5S7;P35241-5	6;3;3;3;3;2;2;2;1;1;1;1;1	6;3;3;3;3;2;2;2;1;1;1;1;1	6;3;3;3;3;2;2;2;1;1;1;1;1	Moesin;Radixin	MSN;RDX	sp|P26038|MOES_HUMAN Moesin OS=Homo sapiens OX=9606 GN=MSN PE=1 SV=3;sp|P35241|RADI_HUMAN Radixin OS=Homo sapiens OX=9606 GN=RDX PE=1 SV=1;tr|A0A2R8Y7M3|A0A2R8Y7M3_HUMAN Radixin OS=Homo sapiens OX=9606 GN=RDX PE=1 SV=1;tr|A0A2R8Y5S7|A0A2R8Y5S7_HUMAN Radixi	13	6	6	6	3	3	1	3	4	2	1	1	2	1	0	3	1	3	3	1	3	4	2	1	1	2	1	0	3	1	4	3	4	3	3	1	3	4	2	1	1
63	A0A0B4J1X5;A0A075B7E8	A0A0B4J1X5;A0A075B7E8	5;3	3;2	3;2		IGHV3-74;IGHV3OR16-13	sp|A0A0B4J1X5|HV374_HUMAN Immunoglobulin heavy variable 3-74 OS=Homo sapiens OX=9606 GN=IGHV3-74 PE=3 SV=1;tr|A0A075B7E8|A0A075B7E8_HUMAN Immunoglobulin heavy variable 3/OR16-13 (non-functional) (Fragment) OS=Homo sapiens OX=9606 GN=IGHV3OR16-13 PE=1 SV=1	2	5	3	3	5	5	5	4	5	5	4	5	5	4	5	5	5	3	3	3	2	3	3	2	3	3	2	3	3	3	3	3	3	3	3	3	2	3	3	2	3
479	P0DOY3;P0DOY2	P0DOY3;P0DOY2	9;9	9;9	3;3			sp|P0DOY3|IGLC3_HUMAN Immunoglobulin lambda constant 3 OS=Homo sapiens OX=9606 GN=IGLC3 PE=1 SV=1;sp|P0DOY2|IGLC2_HUMAN Immunoglobulin lambda constant 2 OS=Homo sapiens OX=9606 GN=IGLC2 PE=1 SV=1	2	9	9	3	9	7	6	8	6	8	9	7	6	9	6	6	6	9	7	6	8	6	8	9	7	6	9	6	6	6	9	9	9	3	2	1	2	1	2	3	2
387	P02671;P02671-2;A0A087WUA0;P_P02672;CON__sp|P_P02672|FIBA_BOVIN	P02671;P02671-2	75;68;20;2;2	75;68;20;2;2	75;68;20;2;2	Fibrinogen alpha chain;Fibrinopeptide A;Fibrinogen alpha chain	FGA	sp|P02671|FIBA_HUMAN Fibrinogen alpha chain OS=Homo sapiens OX=9606 GN=FGA PE=1 SV=2;sp|P02671-2|FIBA_HUMAN Isoform 2 of Fibrinogen alpha chain OS=Homo sapiens OX=9606 GN=FGA	5	75	75	75	67	68	61	61	65	63	66	58	61	68	56	57	61	67	68	61	61	65	63	66	58	61	68	56	57	61	68	68	68	67	68	61	61	65	63	66	58
28	P68104;Q05639;A0A087WVQ9;A0A2U3TZH3;Q5VTE0	P68104;Q05639;A0A087WVQ9;A0A2U3TZH3;Q5VTE0	1;1;1;1;1	1;1;1;1;1	1;1;1;1;1	Elongation factor 1-alpha 1;Elongation factor 1-alpha 2;Putative elongation factor 1-alpha-like 3	EEF1A1;EEF1A2;EEF1A1P5	sp|P68104|EF1A1_HUMAN Elongation factor 1-alpha 1 OS=Homo sapiens OX=9606 GN=EEF1A1 PE=1 SV=1;sp|Q05639|EF1A2_HUMAN Elongation factor 1-alpha 2 OS=Homo sapiens OX=9606 GN=EEF1A2 PE=1 SV=1;tr|A0A087WVQ9|A0A087WVQ9_HUMAN Elongation factor 1-alpha 1 OS=Homo s	5	1	1	1	1	0	0	0	0	0	0	1	0	0	0	0	0	1	0	0	0	0	0	0	1	0	0	0	0	0	1	1	1	1	0	0	0	0	0	0	1
541	U3KPS2;P24158	U3KPS2;P24158	3;3	3;3	3;3	Myeloblastin	PRTN3	tr|U3KPS2|U3KPS2_HUMAN Myeloblastin OS=Homo sapiens OX=9606 GN=PRTN3 PE=1 SV=1;sp|P24158|PRTN3_HUMAN Myeloblastin OS=Homo sapiens OX=9606 GN=PRTN3 PE=1 SV=3	2	3	3	3	0	0	1	0	0	1	0	1	0	0	1	1	1	0	0	1	0	0	1	0	1	0	0	1	1	1	1	1	1	0	0	1	0	0	1	0	1
378	P01834;A0A5H1ZRQ3	P01834;A0A5H1ZRQ3	8;6	8;6	8;6	Ig kappa chain C region	IGKC	sp|P01834|IGKC_HUMAN Immunoglobulin kappa constant OS=Homo sapiens OX=9606 GN=IGKC PE=1 SV=2;tr|A0A5H1ZRQ3|A0A5H1ZRQ3_HUMAN Immunoglobulin kappa constant (Fragment) OS=Homo sapiens OX=9606 GN=IGKC PE=1 SV=1	2	8	8	8	8	8	8	8	8	8	8	7	7	8	8	6	7	8	8	8	8	8	8	8	7	7	8	8	6	7	8	8	8	8	8	8	8	8	8	8	7
557	P30043;M0R192;A0A2R8YEP4;A0A2R8Y7Y9;M0QZL1	P30043;M0R192;A0A2R8YEP4;A0A2R8Y7Y9;M0QZL1	7;5;5;4;4	7;5;5;4;4	7;5;5;4;4	Flavin reductase (NADPH)	BLVRB	sp|P30043|BLVRB_HUMAN Flavin reductase (NADPH) OS=Homo sapiens OX=9606 GN=BLVRB PE=1 SV=3;tr|M0R192|M0R192_HUMAN Flavin reductase (NADPH) OS=Homo sapiens OX=9606 GN=BLVRB PE=1 SV=1;tr|A0A2R8YEP4|A0A2R8YEP4_HUMAN Flavin reductase (NADPH) OS=Homo sapiens OX=	5	7	7	7	0	1	3	4	3	4	2	3	1	0	7	1	3	0	1	3	4	3	4	2	3	1	0	7	1	3	4	7	7	0	1	3	4	3	4	2	3
672	Q8NBP7;A0A669KBG0;A0A669KB81;A0A669KAY4;Q8NBP7-2	Q8NBP7;A0A669KBG0	9;7;3;3;2	9;7;3;3;2	9;7;3;3;2	Proprotein convertase subtilisin/kexin type 9	PCSK9	sp|Q8NBP7|PCSK9_HUMAN Proprotein convertase subtilisin/kexin type 9 OS=Homo sapiens OX=9606 GN=PCSK9 PE=1 SV=3;tr|A0A669KBG0|A0A669KBG0_HUMAN Proprotein convertase 9 OS=Homo sapiens OX=9606 GN=PCSK9 PE=1 SV=1	5	9	9	9	3	5	7	6	6	8	5	5	5	8	6	4	7	3	5	7	6	6	8	5	5	5	8	6	4	7	8	8	8	3	5	7	6	6	8	5	5
287	P32942;K7ERN2;K7EP52	P32942;K7ERN2;K7EP52	2;2;1	2;2;1	2;2;1	Intercellular adhesion molecule 3	ICAM3	sp|P32942|ICAM3_HUMAN Intercellular adhesion molecule 3 OS=Homo sapiens OX=9606 GN=ICAM3 PE=1 SV=2;tr|K7ERN2|K7ERN2_HUMAN Intercellular adhesion molecule 3 OS=Homo sapiens OX=9606 GN=ICAM3 PE=1 SV=1;tr|K7EP52|K7EP52_HUMAN Intercellular adhesion molecule 3	3	2	2	2	0	0	1	0	0	0	0	0	0	0	1	1	0	0	0	1	0	0	0	0	0	0	0	1	1	0	1	1	1	0	0	1	0	0	0	0	0
559	P32119;A6NIW5;P32119-2	P32119;A6NIW5	10;6;1	10;6;1	9;6;1	Peroxiredoxin-2	PRDX2	sp|P32119|PRDX2_HUMAN Peroxiredoxin-2 OS=Homo sapiens OX=9606 GN=PRDX2 PE=1 SV=5;tr|A6NIW5|A6NIW5_HUMAN Peroxiredoxin 2, isoform CRA_a OS=Homo sapiens OX=9606 GN=PRDX2 PE=1 SV=2	3	10	10	9	6	4	5	6	3	6	6	6	6	3	10	5	3	6	4	5	6	3	6	6	6	6	3	10	5	3	6	10	10	6	4	5	6	3	6	5	5
133	A0A5H1ZRS9;A0A075B6S2;A0A0A0MRZ7	A0A5H1ZRS9;A0A075B6S2	5;4;1	5;4;1	2;1;0		IGKV2D-29	tr|A0A5H1ZRS9|A0A5H1ZRS9_HUMAN Immunoglobulin kappa variable 2D-29 OS=Homo sapiens OX=9606 GN=IGKV2D-29 PE=1 SV=1;sp|A0A075B6S2|KVD29_HUMAN Immunoglobulin kappa variable 2D-29 OS=Homo sapiens OX=9606 GN=IGKV2D-29 PE=3 SV=1	3	5	5	2	5	5	3	4	5	2	4	4	4	3	4	4	3	5	5	3	4	5	2	4	4	4	3	4	4	3	5	4	5	2	2	1	1	2	1	1	1
392	P02743	P02743	10	10	10	Serum amyloid P-component;Serum amyloid P-component(1-203)	APCS	sp|P02743|SAMP_HUMAN Serum amyloid P-component OS=Homo sapiens OX=9606 GN=APCS PE=1 SV=2	1	10	10	10	10	10	10	10	10	10	10	10	10	10	10	10	10	10	10	10	10	10	10	10	10	10	10	10	10	10	10	10	10	10	10	10	10	10	10	10	10
388	P02675;D6REL8	P02675;D6REL8	55;36	55;36	48;31	Fibrinogen beta chain;Fibrinopeptide B;Fibrinogen beta chain	FGB	sp|P02675|FIBB_HUMAN Fibrinogen beta chain OS=Homo sapiens OX=9606 GN=FGB PE=1 SV=2;tr|D6REL8|D6REL8_HUMAN Fibrinogen beta chain OS=Homo sapiens OX=9606 GN=FGB PE=1 SV=1	2	55	55	48	50	50	47	48	47	49	51	45	47	51	45	44	47	50	50	47	48	47	49	51	45	47	51	45	44	47	51	51	51	45	44	42	42	41	44	44	39
449	P07357	P07357	26	26	26	Complement component C8 alpha chain	C8A	sp|P07357|CO8A_HUMAN Complement component C8 alpha chain OS=Homo sapiens OX=9606 GN=C8A PE=1 SV=2	1	26	26	26	25	24	22	24	22	20	25	21	23	24	21	23	22	25	24	22	24	22	20	25	21	23	24	21	23	22	25	24	25	25	24	22	24	22	20	25	21
561	P33908;P33908-2	P33908;P33908-2	11;7	11;7	11;7	Mannosyl-oligosaccharide 1,2-alpha-mannosidase IA	MAN1A1	sp|P33908|MA1A1_HUMAN Mannosyl-oligosaccharide 1,2-alpha-mannosidase IA OS=Homo sapiens OX=9606 GN=MAN1A1 PE=1 SV=3;sp|P33908-2|MA1A1_HUMAN Isoform 2 of Mannosyl-oligosaccharide 1,2-alpha-mannosidase IA OS=Homo sapiens OX=9606 GN=MAN1A1	2	11	11	11	9	9	6	9	9	9	8	10	9	8	10	9	7	9	9	6	9	9	9	8	10	9	8	10	9	7	9	10	10	9	9	6	9	9	9	8	10
313	O95479;O95479-2	O95479;O95479-2	4;4	4;4	4;4	GDH/6PGL endoplasmic bifunctional protein;Glucose 1-dehydrogenase;6-phosphogluconolactonase	H6PD	sp|O95479|G6PE_HUMAN GDH/6PGL endoplasmic bifunctional protein OS=Homo sapiens OX=9606 GN=H6PD PE=1 SV=2;sp|O95479-2|G6PE_HUMAN Isoform 2 of GDH/6PGL endoplasmic bifunctional protein OS=Homo sapiens OX=9606 GN=H6PD	2	4	4	4	1	2	1	2	2	1	1	1	1	1	1	2	2	1	2	1	2	2	1	1	1	1	1	1	2	2	2	2	2	1	2	1	2	2	1	1	1
653	Q6EMK4	Q6EMK4	7	7	7	Vasorin	VASN	sp|Q6EMK4|VASN_HUMAN Vasorin OS=Homo sapiens OX=9606 GN=VASN PE=1 SV=1	1	7	7	7	5	5	7	7	6	5	6	7	6	6	7	6	7	5	5	7	7	6	5	6	7	6	6	7	6	7	7	7	7	5	5	7	7	6	5	6	7
484	P10643	P10643	46	46	41	Complement component C7	C7	sp|P10643|CO7_HUMAN Complement component C7 OS=Homo sapiens OX=9606 GN=C7 PE=1 SV=2	1	46	46	41	41	35	37	39	37	36	43	40	38	37	40	39	43	41	35	37	39	37	36	43	40	38	37	40	39	43	43	43	43	37	32	35	36	35	34	39	37
182	C9JPV4;A0A0J9YWQ3	C9JPV4;A0A0J9YWQ3	9;8	1;1	1;1		SERPINF2	tr|C9JPV4|C9JPV4_HUMAN Alpha-2-antiplasmin (Fragment) OS=Homo sapiens OX=9606 GN=SERPINF2 PE=1 SV=1;tr|A0A0J9YWQ3|A0A0J9YWQ3_HUMAN Alpha-2-antiplasmin (Fragment) OS=Homo sapiens OX=9606 GN=SERPINF2 PE=1 SV=1	2	9	1	1	8	8	9	9	8	9	8	8	9	8	8	9	8	0	0	1	1	0	1	0	0	1	1	0	1	0	1	1	1	0	0	1	1	0	1	0	0
440	P06312	P06312	4	4	4	Ig kappa chain V-IV region	IGKV4-1	sp|P06312|KV401_HUMAN Immunoglobulin kappa variable 4-1 OS=Homo sapiens OX=9606 GN=IGKV4-1 PE=1 SV=1	1	4	4	4	4	4	4	4	4	4	4	4	4	4	4	4	4	4	4	4	4	4	4	4	4	4	4	4	4	4	4	4	4	4	4	4	4	4	4	4	4
468	P08603;P08603-2	P08603	86;38	86;38	39;0	Complement factor H	CFH	sp|P08603|CFAH_HUMAN Complement factor H OS=Homo sapiens OX=9606 GN=CFH PE=1 SV=4	2	86	86	39	76	78	78	80	77	78	81	75	76	78	74	77	72	76	78	78	80	77	78	81	75	76	78	74	77	72	81	78	81	35	34	34	35	33	33	36	33
330	P00740;P00740-2	P00740;P00740-2	17;15	17;15	17;15	Coagulation factor IX;Coagulation factor IXa light chain;Coagulation factor IXa heavy chain	F9	sp|P00740|FA9_HUMAN Coagulation factor IX OS=Homo sapiens OX=9606 GN=F9 PE=1 SV=2;sp|P00740-2|FA9_HUMAN Isoform 2 of Coagulation factor IX OS=Homo sapiens OX=9606 GN=F9	2	17	17	17	17	16	16	15	16	15	17	16	17	17	17	16	17	17	16	16	15	16	15	17	16	17	17	17	16	17	17	17	17	17	16	16	15	16	15	17	16
674	Q8WUA8;E9PLG7	Q8WUA8;E9PLG7	2;1	2;1	2;1	Tsukushin	TSKU	sp|Q8WUA8|TSK_HUMAN Tsukushin OS=Homo sapiens OX=9606 GN=TSKU PE=2 SV=3;tr|E9PLG7|E9PLG7_HUMAN Tsukushin (Fragment) OS=Homo sapiens OX=9606 GN=TSKU PE=1 SV=1	2	2	2	2	0	0	0	0	0	0	2	0	0	1	0	0	0	0	0	0	0	0	0	2	0	0	1	0	0	0	2	1	2	0	0	0	0	0	0	2	0
20	A0A075B7D8	A0A075B7D8	3	2	2		IGHV3OR15-7	tr|A0A075B7D8|A0A075B7D8_HUMAN Immunoglobulin heavy variable 3/OR15-7 (pseudogene) (Fragment) OS=Homo sapiens OX=9606 GN=IGHV3OR15-7 PE=1 SV=1	1	3	2	2	2	3	2	2	1	2	2	2	2	3	3	1	3	1	2	1	1	1	1	1	1	2	2	2	1	2	2	2	2	1	2	1	1	1	1	1	1
208	P02774;D6RF35;P02774-3;P02774-2;D6RBJ7;D6RF20;P_Q3MHN5;P_F1N5M2;CON__tr|P_F1N5M2|F1N5M2_BOVIN;CON__sp|P_Q3MHN5|VTDB_BOVIN	P02774;D6RF35;P02774-3;P02774-2;D6RBJ7	42;42;42;33;27;9;8;8;8;8	42;42;42;33;27;9;8;8;8;8	42;42;42;33;27;9;8;8;8;8	Vitamin D-binding protein	GC	sp|P02774|VTDB_HUMAN Vitamin D-binding protein OS=Homo sapiens OX=9606 GN=GC PE=1 SV=2;tr|D6RF35|D6RF35_HUMAN Gc-globulin OS=Homo sapiens OX=9606 GN=GC PE=1 SV=1;sp|P02774-3|VTDB_HUMAN Isoform 3 of Vitamin D-binding protein OS=Homo sapiens OX=9606 GN=GC;sp	10	42	42	42	39	39	41	41	37	38	39	37	35	41	38	36	35	39	39	41	41	37	38	39	37	35	41	38	36	35	41	41	41	39	39	41	41	37	38	39	37
427	P04433;A0A0A0MRZ8	P04433;A0A0A0MRZ8	4;3	4;3	4;3	Ig kappa chain V-III region VG	IGKV3D-11	sp|P04433|KV311_HUMAN Immunoglobulin kappa variable 3-11 OS=Homo sapiens OX=9606 GN=IGKV3-11 PE=1 SV=1;sp|A0A0A0MRZ8|KVD11_HUMAN Immunoglobulin kappa variable 3D-11 OS=Homo sapiens OX=9606 GN=IGKV3D-11 PE=3 SV=6	2	4	4	4	4	4	4	2	4	3	4	4	3	4	4	3	4	4	4	4	2	4	3	4	4	3	4	4	3	4	4	4	4	4	4	4	2	4	3	4	4
413	P04004;F5GX75;H0YJW9;P_Q3ZBS7;CON__tr|P_Q3ZBS7|Q3ZBS7_BOVIN	P04004	27;4;4;4;4	27;4;4;4;4	27;4;4;4;4	Vitronectin;Vitronectin V65 subunit;Vitronectin V10 subunit;Somatomedin-B	VTN	sp|P04004|VTNC_HUMAN Vitronectin OS=Homo sapiens OX=9606 GN=VTN PE=1 SV=1	5	27	27	27	25	27	24	25	22	23	26	23	23	25	23	23	22	25	27	24	25	22	23	26	23	23	25	23	23	22	27	25	27	25	27	24	25	22	23	26	23
349	P04432;P01597	P04432;P01597	3;3	3;3	2;2	Ig kappa chain V-I region Daudi;Ig kappa chain V-I region DEE		sp|P04432|KVD39_HUMAN Immunoglobulin kappa variable 1D-39 OS=Homo sapiens OX=9606 GN=IGKV1D-39 PE=3 SV=2;sp|P01597|KV139_HUMAN Immunoglobulin kappa variable 1-39 OS=Homo sapiens OX=9606 GN=IGKV1-39 PE=1 SV=2	2	3	3	2	3	2	3	2	2	2	2	3	2	2	3	3	3	3	2	3	2	2	2	2	3	2	2	3	3	3	3	3	3	2	1	2	1	1	1	1	2
353	P01619	P01619	4	4	3	Ig kappa chain V-III region B6		sp|P01619|KV320_HUMAN Immunoglobulin kappa variable 3-20 OS=Homo sapiens OX=9606 GN=IGKV3-20 PE=1 SV=2	1	4	4	3	4	4	4	4	4	3	4	4	4	4	4	4	4	4	4	4	4	4	3	4	4	4	4	4	4	4	4	4	4	3	3	3	3	3	2	3	3
38	P22352;A0A087X1J7;H0YBE4;Q6NXQ3;E5RG32;H0YC19	P22352;A0A087X1J7	8;8;3;1;1;1	8;8;3;1;1;1	8;8;3;1;1;1	Glutathione peroxidase 3;Glutathione peroxidase	GPX3	sp|P22352|GPX3_HUMAN Glutathione peroxidase 3 OS=Homo sapiens OX=9606 GN=GPX3 PE=1 SV=2;tr|A0A087X1J7|A0A087X1J7_HUMAN Glutathione peroxidase OS=Homo sapiens OX=9606 GN=GPX3 PE=1 SV=1	6	8	8	8	6	6	7	6	6	7	6	6	7	6	7	7	8	6	6	7	6	6	7	6	6	7	6	7	7	8	7	8	8	6	6	7	6	6	7	6	6
640	Q15485;Q15485-2	Q15485;Q15485-2	12;11	12;11	11;10	Ficolin-2	FCN2	sp|Q15485|FCN2_HUMAN Ficolin-2 OS=Homo sapiens OX=9606 GN=FCN2 PE=1 SV=2;sp|Q15485-2|FCN2_HUMAN Isoform 2 of Ficolin-2 OS=Homo sapiens OX=9606 GN=FCN2	2	12	12	11	3	8	8	7	7	7	10	9	9	10	8	7	9	3	8	8	7	7	7	10	9	9	10	8	7	9	10	10	10	3	7	8	7	7	7	9	9
48	A0A0A0MS14	A0A0A0MS14	2	2	2		IGHV1-45	sp|A0A0A0MS14|HV145_HUMAN Immunoglobulin heavy variable 1-45 OS=Homo sapiens OX=9606 GN=IGHV1-45 PE=3 SV=1	1	2	2	2	2	2	2	2	2	2	2	2	1	1	1	2	1	2	2	2	2	2	2	2	2	1	1	1	2	1	2	2	2	2	2	2	2	2	2	2	2
135	Q6Q788;A0A669KB69	Q6Q788;A0A669KB69	4;4	4;4	4;4	Apolipoprotein A-V	APOA5	sp|Q6Q788|APOA5_HUMAN Apolipoprotein A-V OS=Homo sapiens OX=9606 GN=APOA5 PE=1 SV=1;tr|A0A669KB69|A0A669KB69_HUMAN Apolipoprotein A-V OS=Homo sapiens OX=9606 GN=APOA5 PE=1 SV=1	2	4	4	4	4	4	3	1	3	3	3	3	3	4	3	2	3	4	4	3	1	3	3	3	3	3	4	3	2	3	4	4	4	4	4	3	1	3	3	3	3
363	P01717	P01717	5	5	2	Ig lambda chain V-IV region Hil		sp|P01717|LV325_HUMAN Immunoglobulin lambda variable 3-25 OS=Homo sapiens OX=9606 GN=IGLV3-25 PE=1 SV=2	1	5	5	2	5	5	5	5	5	5	4	5	5	5	3	4	5	5	5	5	5	5	5	4	5	5	5	3	4	5	5	5	5	2	2	2	2	2	2	2	2
529	P20851;P20851-2;Q5VVQ7	P20851;P20851-2;Q5VVQ7	9;9;5	9;9;5	9;9;5	C4b-binding protein beta chain	C4BPB	sp|P20851|C4BPB_HUMAN C4b-binding protein beta chain OS=Homo sapiens OX=9606 GN=C4BPB PE=1 SV=1;sp|P20851-2|C4BPB_HUMAN Isoform 2 of C4b-binding protein beta chain OS=Homo sapiens OX=9606 GN=C4BPB;tr|Q5VVQ7|Q5VVQ7_HUMAN C4b-binding protein beta chain (Frag	3	9	9	9	9	8	8	7	8	8	7	8	8	8	8	6	7	9	8	8	7	8	8	7	8	8	8	8	6	7	9	8	9	9	8	8	7	8	8	7	8
526	P20023;Q5SR47;P20023-2;P20023-4;P20023-3	P20023;Q5SR47;P20023-2;P20023-4;P20023-3	3;3;3;3;3	3;3;3;3;3	3;3;3;3;3	Complement receptor type 2	CR2	sp|P20023|CR2_HUMAN Complement receptor type 2 OS=Homo sapiens OX=9606 GN=CR2 PE=1 SV=2;tr|Q5SR47|Q5SR47_HUMAN Complement receptor type 2 OS=Homo sapiens OX=9606 GN=CR2 PE=1 SV=1;sp|P20023-2|CR2_HUMAN Isoform B of Complement receptor type 2 OS=Homo sapiens	5	3	3	3	0	0	3	0	0	0	0	0	1	0	0	0	0	0	0	3	0	0	0	0	0	1	0	0	0	0	3	1	3	0	0	3	0	0	0	0	0
317	P00338;P00338-2;P00338-3;P00338-5;F5GYU2;F5GXY2;P00338-4;F5GXH2;F5GZQ4;F5H5J4;F5H6W8;F5H8H6;F5GXC7;F5GWW2;F5GXU1	P00338;P00338-2;P00338-3;P00338-5;F5GYU2;F5GXY2;P00338-4;F5GXH2	8;8;8;8;5;5;5;4;2;2;2;1;1;1;1	7;7;7;7;5;5;4;4;2;2;2;1;1;1;1	7;7;7;7;5;5;4;4;2;2;2;1;1;1;1	L-lactate dehydrogenase A chain	LDHA	sp|P00338|LDHA_HUMAN L-lactate dehydrogenase A chain OS=Homo sapiens OX=9606 GN=LDHA PE=1 SV=2;sp|P00338-2|LDHA_HUMAN Isoform 2 of L-lactate dehydrogenase A chain OS=Homo sapiens OX=9606 GN=LDHA;sp|P00338-3|LDHA_HUMAN Isoform 3 of L-lactate dehydrogenase A	15	8	7	7	5	6	5	3	4	3	4	7	4	3	5	7	4	4	5	4	2	3	2	3	6	3	2	4	6	3	5	6	6	4	5	4	2	3	2	3	6
70	Q6IMI4;A0A0C4DG03;Q6IMI4-2	Q6IMI4;A0A0C4DG03;Q6IMI4-2	1;1;1	1;1;1	1;1;1	Sulfotransferase 6B1;Sulfotransferase	SULT6B1	sp|Q6IMI4|ST6B1_HUMAN Sulfotransferase 6B1 OS=Homo sapiens OX=9606 GN=SULT6B1 PE=2 SV=2;tr|A0A0C4DG03|A0A0C4DG03_HUMAN Sulfotransferase OS=Homo sapiens OX=9606 GN=SULT6B1 PE=3 SV=1;sp|Q6IMI4-2|ST6B1_HUMAN Isoform 2 of Sulfotransferase 6B1 OS=Homo sapiens O	3	1	1	1	0	0	0	1	0	0	0	0	0	0	0	0	1	0	0	0	1	0	0	0	0	0	0	0	0	1	1	1	1	0	0	0	1	0	0	0	0
520	P19021;P19021-5;P19021-2;P19021-4;P19021-3;P19021-6	P19021;P19021-5;P19021-2;P19021-4;P19021-3;P19021-6	1;1;1;1;1;1	1;1;1;1;1;1	1;1;1;1;1;1	Peptidyl-glycine alpha-amidating monooxygenase;Peptidylglycine alpha-hydroxylating monooxygenase;Peptidyl-alpha-hydroxyglycine alpha-amidating lyase	PAM	sp|P19021|AMD_HUMAN Peptidyl-glycine alpha-amidating monooxygenase OS=Homo sapiens OX=9606 GN=PAM PE=1 SV=2;sp|P19021-5|AMD_HUMAN Isoform 5 of Peptidyl-glycine alpha-amidating monooxygenase OS=Homo sapiens OX=9606 GN=PAM;sp|P19021-2|AMD_HUMAN Isoform 2 of	6	1	1	1	1	1	1	1	0	1	1	1	0	1	0	1	1	1	1	1	1	0	1	1	1	0	1	0	1	1	1	1	1	1	1	1	1	0	1	1	1
380	P01876;A0A286YEY1	P01876;A0A286YEY1	23;22	23;22	10;10	Ig alpha-1 chain C region	IGHA1	sp|P01876|IGHA1_HUMAN Immunoglobulin heavy constant alpha 1 OS=Homo sapiens OX=9606 GN=IGHA1 PE=1 SV=2;tr|A0A286YEY1|A0A286YEY1_HUMAN Immunoglobulin heavy constant alpha 1 (Fragment) OS=Homo sapiens OX=9606 GN=IGHA1 PE=1 SV=1	2	23	23	10	20	23	20	23	20	18	21	20	19	23	20	22	21	20	23	20	23	20	18	21	20	19	23	20	22	21	23	23	23	8	10	8	10	8	8	9	8
81	A0A0C4DH38	A0A0C4DH38	5	5	3		IGHV5-51	sp|A0A0C4DH38|HV551_HUMAN Immunoglobulin heavy variable 5-51 OS=Homo sapiens OX=9606 GN=IGHV5-51 PE=3 SV=1	1	5	5	3	5	5	4	5	5	3	4	5	5	4	5	4	5	5	5	4	5	5	3	4	5	5	4	5	4	5	5	5	5	3	3	2	3	3	1	2	3
357	P01701	P01701	5	5	5	Ig lambda chain V-I region NEW		sp|P01701|LV151_HUMAN Immunoglobulin lambda variable 1-51 OS=Homo sapiens OX=9606 GN=IGLV1-51 PE=1 SV=2	1	5	5	5	4	4	4	4	4	4	4	5	4	4	3	4	4	4	4	4	4	4	4	4	5	4	4	3	4	4	4	5	5	4	4	4	4	4	4	4	5
545	P25311;C9JEV0;H7BZJ8	P25311;C9JEV0	21;17;3	21;17;3	21;17;3	Zinc-alpha-2-glycoprotein	AZGP1	sp|P25311|ZA2G_HUMAN Zinc-alpha-2-glycoprotein OS=Homo sapiens OX=9606 GN=AZGP1 PE=1 SV=2;tr|C9JEV0|C9JEV0_HUMAN Zinc-alpha-2-glycoprotein OS=Homo sapiens OX=9606 GN=AZGP1 PE=1 SV=1	3	21	21	21	18	19	21	19	18	20	18	20	20	17	21	17	20	18	19	21	19	18	20	18	20	20	17	21	17	20	21	21	21	18	19	21	19	18	20	18	20
389	P02679;P02679-2	P02679;P02679-2	44;44	44;44	0;0	Fibrinogen gamma chain	FGG	sp|P02679|FIBG_HUMAN Fibrinogen gamma chain OS=Homo sapiens OX=9606 GN=FGG PE=1 SV=3;sp|P02679-2|FIBG_HUMAN Isoform Gamma-A of Fibrinogen gamma chain OS=Homo sapiens OX=9606 GN=FGG	2	44	44	0	42	41	40	40	42	42	41	40	40	41	39	37	38	42	41	40	40	42	42	41	40	40	41	39	37	38	42	41	42	0	0	0	0	0	0	0	0
6	A0A075B6I1	A0A075B6I1	1	1	1		IGLV4-60	sp|A0A075B6I1|LV460_HUMAN Immunoglobulin lambda variable 4-60 OS=Homo sapiens OX=9606 GN=IGLV4-60 PE=3 SV=1	1	1	1	1	1	0	0	0	0	0	0	0	0	0	1	0	0	1	0	0	0	0	0	0	0	0	0	1	0	0	1	1	1	1	0	0	0	0	0	0	0
368	P01762	P01762	3	1	1	Ig heavy chain V-III region TRO		sp|P01762|HV311_HUMAN Immunoglobulin heavy variable 3-11 OS=Homo sapiens OX=9606 GN=IGHV3-11 PE=1 SV=2	1	3	1	1	2	3	2	2	3	2	2	3	2	2	2	2	3	0	1	0	0	1	0	0	1	0	0	0	0	1	1	1	1	0	1	0	0	1	0	0	1
630	Q14520;Q14520-2	Q14520;Q14520-2	25;25	25;25	25;25	Hyaluronan-binding protein 2;Hyaluronan-binding protein 2 50 kDa heavy chain;Hyaluronan-binding protein 2 50 kDa heavy chain alternate form;Hyaluronan-binding protein 2 27 kDa light chain;Hyaluronan-binding protein 2 27 kDa light chain alternate form	HABP2	sp|Q14520|HABP2_HUMAN Hyaluronan-binding protein 2 OS=Homo sapiens OX=9606 GN=HABP2 PE=1 SV=1;sp|Q14520-2|HABP2_HUMAN Isoform 2 of Hyaluronan-binding protein 2 OS=Homo sapiens OX=9606 GN=HABP2	2	25	25	25	21	22	22	23	19	23	24	22	21	21	21	18	23	21	22	22	23	19	23	24	22	21	21	21	18	23	24	23	24	21	22	22	23	19	23	24	22
45	P12259;A0A0A0MRJ7	P12259;A0A0A0MRJ7	74;74	74;74	62;62	Coagulation factor V;Coagulation factor V heavy chain;Coagulation factor V light chain	F5	sp|P12259|FA5_HUMAN Coagulation factor V OS=Homo sapiens OX=9606 GN=F5 PE=1 SV=4;tr|A0A0A0MRJ7|A0A0A0MRJ7_HUMAN Coagulation factor V OS=Homo sapiens OX=9606 GN=F5 PE=1 SV=1	2	74	74	62	61	60	56	53	63	44	57	60	53	66	47	56	50	61	60	56	53	63	44	57	60	53	66	47	56	50	63	66	66	50	50	47	44	52	39	47	50
348	P01591;D6RD17;D6RHJ6;C9JA05	P01591;D6RD17;D6RHJ6	8;7;6;3	8;7;6;3	8;7;6;3	Immunoglobulin J chain	IGJ;JCHAIN	sp|P01591|IGJ_HUMAN Immunoglobulin J chain OS=Homo sapiens OX=9606 GN=JCHAIN PE=1 SV=4;tr|D6RD17|D6RD17_HUMAN Immunoglobulin J chain (Fragment) OS=Homo sapiens OX=9606 GN=JCHAIN PE=1 SV=8;tr|D6RHJ6|D6RHJ6_HUMAN Immunoglobulin J chain (Fragment) OS=Homo sap	4	8	8	8	7	7	8	7	6	6	6	7	6	6	7	7	7	7	7	8	7	6	6	6	7	6	6	7	7	7	8	7	8	7	7	8	7	6	6	6	7
114	A0A2Q2TTZ9;P01594;P01593	A0A2Q2TTZ9;P01594;P01593	3;2;2	3;2;2	3;2;2	Ig kappa chain V-I region AU;Ig kappa chain V-I region AG		tr|A0A2Q2TTZ9|A0A2Q2TTZ9_HUMAN Immunoglobulin kappa variable 1-33 OS=Homo sapiens OX=9606 GN=IGKV1D-33 PE=1 SV=1;sp|P01594|KV133_HUMAN Immunoglobulin kappa variable 1-33 OS=Homo sapiens OX=9606 GN=IGKV1-33 PE=1 SV=2;sp|P01593|KVD33_HUMAN Immunoglobulin kap	3	3	3	3	3	2	2	3	3	2	3	3	2	3	3	3	3	3	2	2	3	3	2	3	3	2	3	3	3	3	3	3	3	3	2	2	3	3	2	3	3
581	P54289;P54289-3;P54289-4;P54289-5;P54289-2;E7ERK3	P54289;P54289-3;P54289-4;P54289-5;P54289-2	4;4;4;4;4;1	4;4;4;4;4;1	4;4;4;4;4;1	Voltage-dependent calcium channel subunit alpha-2/delta-1;Voltage-dependent calcium channel subunit alpha-2-1;Voltage-dependent calcium channel subunit delta-1	CACNA2D1	sp|P54289|CA2D1_HUMAN Voltage-dependent calcium channel subunit alpha-2/delta-1 OS=Homo sapiens OX=9606 GN=CACNA2D1 PE=1 SV=3;sp|P54289-3|CA2D1_HUMAN Isoform 3 of Voltage-dependent calcium channel subunit alpha-2/delta-1 OS=Homo sapiens OX=9606 GN=CACNA2D1	6	4	4	4	1	2	0	1	0	1	1	2	1	0	0	0	1	1	2	0	1	0	1	1	2	1	0	0	0	1	2	2	2	1	2	0	1	0	1	1	2
682	Q92954-6;Q92954;Q92954-3;Q92954-4;Q92954-2;Q92954-5;J3KP74;E9PLR3	Q92954-6;Q92954;Q92954-3;Q92954-4;Q92954-2;Q92954-5	29;28;28;24;24;23;4;1	29;28;28;24;24;23;4;1	29;28;28;24;24;23;4;1	Proteoglycan 4;Proteoglycan 4 C-terminal part	PRG4	sp|Q92954-6|PRG4_HUMAN Isoform F of Proteoglycan 4 OS=Homo sapiens OX=9606 GN=PRG4;sp|Q92954|PRG4_HUMAN Proteoglycan 4 OS=Homo sapiens OX=9606 GN=PRG4 PE=1 SV=3;sp|Q92954-3|PRG4_HUMAN Isoform C of Proteoglycan 4 OS=Homo sapiens OX=9606 GN=PRG4;sp|Q92954-4|	8	29	29	29	19	21	25	21	22	23	23	25	22	23	21	22	13	19	21	25	21	22	23	23	25	22	23	21	22	13	25	25	25	19	21	25	21	22	23	23	25
154	B7ZKJ8;Q14624-3;Q14624-4;H7C0L5;P_Q3T052;CON__sp|P_Q3T052|ITIH4_BOVIN	B7ZKJ8;Q14624-3;Q14624-4;H7C0L5	52;49;43;38;2;2	52;49;43;38;2;2	1;0;0;0;0;0	Inter-alpha-trypsin inhibitor heavy chain H4;70 kDa inter-alpha-trypsin inhibitor heavy chain H4;35 kDa inter-alpha-trypsin inhibitor heavy chain H4	ITIH4	tr|B7ZKJ8|B7ZKJ8_HUMAN ITIH4 protein OS=Homo sapiens OX=9606 GN=ITIH4 PE=1 SV=1;sp|Q14624-3|ITIH4_HUMAN Isoform 3 of Inter-alpha-trypsin inhibitor heavy chain H4 OS=Homo sapiens OX=9606 GN=ITIH4;sp|Q14624-4|ITIH4_HUMAN Isoform 4 of Inter-alpha-trypsin inhi	6	52	52	1	50	50	50	49	48	50	51	45	47	47	45	48	47	50	50	50	49	48	50	51	45	47	47	45	48	47	51	48	51	1	1	1	1	1	1	1	1
608	Q03591;B1AKG0	Q03591;B1AKG0	16;15	6;5	2;1	Complement factor H-related protein 1	CFHR1	sp|Q03591|FHR1_HUMAN Complement factor H-related protein 1 OS=Homo sapiens OX=9606 GN=CFHR1 PE=1 SV=2;tr|B1AKG0|B1AKG0_HUMAN Complement factor H-related protein 1 OS=Homo sapiens OX=9606 GN=CFHR1 PE=1 SV=1	2	16	6	2	15	14	15	14	14	14	16	12	14	14	14	15	14	6	5	6	5	5	5	6	4	5	5	5	6	5	6	6	6	2	1	2	1	1	1	2	0
504	P14151;P14151-2	P14151;P14151-2	6;6	6;6	6;6	L-selectin	SELL	sp|P14151|LYAM1_HUMAN L-selectin OS=Homo sapiens OX=9606 GN=SELL PE=1 SV=2;sp|P14151-2|LYAM1_HUMAN Isoform 2 of L-selectin OS=Homo sapiens OX=9606 GN=SELL	2	6	6	6	6	5	6	5	5	5	5	6	6	4	6	6	5	6	5	6	5	5	5	5	6	6	4	6	6	5	6	6	6	6	5	6	5	5	5	5	6
320	P00441;H7BYH4	P00441;H7BYH4	4;3	4;3	4;3	Superoxide dismutase [Cu-Zn]	SOD1	sp|P00441|SODC_HUMAN Superoxide dismutase [Cu-Zn] OS=Homo sapiens OX=9606 GN=SOD1 PE=1 SV=2;tr|H7BYH4|H7BYH4_HUMAN Superoxide dismutase [Cu-Zn] OS=Homo sapiens OX=9606 GN=SOD1 PE=1 SV=1	2	4	4	4	0	0	2	1	0	1	0	0	0	0	4	0	1	0	0	2	1	0	1	0	0	0	0	4	0	1	2	4	4	0	0	2	1	0	1	0	0
335	P00918;E5RID5;E5RK37;P_P00921;CON__sp|P_P00921|CAH2_BOVIN	P00918	12;4;4;3;3	12;4;4;3;3	12;4;4;3;3	Carbonic anhydrase 2	CA2	sp|P00918|CAH2_HUMAN Carbonic anhydrase 2 OS=Homo sapiens OX=9606 GN=CA2 PE=1 SV=2	5	12	12	12	3	3	5	5	5	7	1	3	2	2	12	3	3	3	3	5	5	5	7	1	3	2	2	12	3	3	7	12	12	3	3	5	5	5	7	1	3
514	P16930;H0YLC7;P16930-2	P16930;H0YLC7;P16930-2	4;2;2	4;2;2	4;2;2	Fumarylacetoacetase	FAH	sp|P16930|FAAA_HUMAN Fumarylacetoacetase OS=Homo sapiens OX=9606 GN=FAH PE=1 SV=2;tr|H0YLC7|H0YLC7_HUMAN Fumarylacetoacetase (Fragment) OS=Homo sapiens OX=9606 GN=FAH PE=1 SV=1;sp|P16930-2|FAAA_HUMAN Isoform 2 of Fumarylacetoacetase OS=Homo sapiens OX=9606	3	4	4	4	0	2	1	1	1	1	2	2	0	1	0	3	3	0	2	1	1	1	1	2	2	0	1	0	3	3	2	3	3	0	2	1	1	1	1	2	2
443	P06681;A0A0G2JL69;P06681-3;P06681-2;A0A0G2JIE7;H0Y3H6;B4DQI1;E9PDZ0;A0A0G2JK28;Q8N6L6;H0Y868;A0A0G2JI59;C9JYQ5;A2ABG0	P06681;A0A0G2JL69;P06681-3;P06681-2;A0A0G2JIE7;H0Y3H6;B4DQI1;E9PDZ0	34;33;30;26;26;26;25;20;15;9;5;4;4;4	11;11;9;5;5;5;7;2;4;4;2;1;1;1	11;11;9;5;5;5;7;2;4;4;2;1;1;1	Complement C2;Complement C2b fragment;Complement C2a fragment	C2	sp|P06681|CO2_HUMAN Complement C2 OS=Homo sapiens OX=9606 GN=C2 PE=1 SV=2;tr|A0A0G2JL69|A0A0G2JL69_HUMAN C3/C5 convertase OS=Homo sapiens OX=9606 GN=C2 PE=1 SV=1;sp|P06681-3|CO2_HUMAN Isoform 3 of Complement C2 OS=Homo sapiens OX=9606 GN=C2;sp|P06681-2|CO2	14	34	11	11	32	32	32	33	31	30	31	32	31	32	30	29	30	10	10	11	11	11	10	10	11	10	10	9	10	10	11	11	11	10	10	11	11	11	10	10	11
52	P12821;A0A0A0MSN4;P12821-2;F6X3S4;P12821-4;P12821-3;J3QLR4;J3QRX8;J3KSQ5;J3KTB8	P12821;A0A0A0MSN4;P12821-2;F6X3S4;P12821-4;P12821-3	4;4;4;3;3;3;1;1;1;1	4;4;4;3;3;3;1;1;1;1	4;4;4;3;3;3;1;1;1;1	Angiotensin-converting enzyme;Angiotensin-converting enzyme, soluble form	ACE	sp|P12821|ACE_HUMAN Angiotensin-converting enzyme OS=Homo sapiens OX=9606 GN=ACE PE=1 SV=1;tr|A0A0A0MSN4|A0A0A0MSN4_HUMAN Angiotensin-converting enzyme OS=Homo sapiens OX=9606 GN=ACE PE=1 SV=1;sp|P12821-2|ACE_HUMAN Isoform Somatic-2 of Angiotensin-converti	10	4	4	4	3	0	2	0	1	0	0	1	0	0	0	2	0	3	0	2	0	1	0	0	1	0	0	0	2	0	3	2	3	3	0	2	0	1	0	0	1
727	Q9Y5Y7	Q9Y5Y7	6	6	6	Lymphatic vessel endothelial hyaluronic acid receptor 1	LYVE1	sp|Q9Y5Y7|LYVE1_HUMAN Lymphatic vessel endothelial hyaluronic acid receptor 1 OS=Homo sapiens OX=9606 GN=LYVE1 PE=1 SV=2	1	6	6	6	4	4	4	4	4	5	2	5	3	2	6	3	6	4	4	4	4	4	5	2	5	3	2	6	3	6	5	6	6	4	4	4	4	4	5	2	5
180	Q86VB7;Q86VB7-3;F5GZZ9;C9JHR8;Q86VB7-4;Q86VB7-2;H0YGZ7	Q86VB7;Q86VB7-3;F5GZZ9;C9JHR8;Q86VB7-4;Q86VB7-2	16;16;16;16;16;16;1	16;16;16;16;16;16;1	16;16;16;16;16;16;1	Scavenger receptor cysteine-rich type 1 protein M130;Soluble CD163	CD163	sp|Q86VB7|C163A_HUMAN Scavenger receptor cysteine-rich type 1 protein M130 OS=Homo sapiens OX=9606 GN=CD163 PE=1 SV=2;sp|Q86VB7-3|C163A_HUMAN Isoform 3 of Scavenger receptor cysteine-rich type 1 protein M130 OS=Homo sapiens OX=9606 GN=CD163;tr|F5GZZ9|F5GZZ	7	16	16	16	10	6	10	6	10	10	5	7	8	6	4	13	11	10	6	10	6	10	10	5	7	8	6	4	13	11	10	13	13	10	6	10	6	10	10	5	7
59	A0A0B4J1V0	A0A0B4J1V0	6	5	5		IGHV3-15	sp|A0A0B4J1V0|HV315_HUMAN Immunoglobulin heavy variable 3-15 OS=Homo sapiens OX=9606 GN=IGHV3-15 PE=3 SV=1	1	6	5	5	5	4	3	5	6	3	5	5	3	5	3	2	3	4	3	2	4	5	2	4	4	2	4	2	1	2	5	4	5	4	3	2	4	5	2	4	4
99	A0A0J9YY99	A0A0J9YY99	6	3	1			tr|A0A0J9YY99|A0A0J9YY99_HUMAN Ig-like domain-containing protein (Fragment) OS=Homo sapiens OX=9606 PE=1 SV=1	1	6	3	1	5	5	3	4	3	4	5	4	4	4	5	4	5	2	3	2	2	2	2	2	2	2	2	3	2	3	3	3	3	1	1	1	1	1	1	0	1
422	P04217;CON__sp|P_Q2KJF1|A1BG_BOVIN;P_Q2KJF1	P04217	19;1;1	19;1;1	0;0;0	Alpha-1B-glycoprotein	A1BG	sp|P04217|A1BG_HUMAN Alpha-1B-glycoprotein OS=Homo sapiens OX=9606 GN=A1BG PE=1 SV=4	3	19	19	0	18	17	16	18	17	18	18	17	17	16	17	16	17	18	17	16	18	17	18	18	17	17	16	17	16	17	18	17	18	0	0	0	0	0	0	0	0
474	P0C0L4;P0C0L4-2	P0C0L4;P0C0L4-2	108;105	108;105	1;1	Complement C4-A;Complement C4 beta chain;Complement C4-A alpha chain;C4a anaphylatoxin;C4b-A;C4d-A;Complement C4 gamma chain	C4A	sp|P0C0L4|CO4A_HUMAN Complement C4-A OS=Homo sapiens OX=9606 GN=C4A PE=1 SV=2;sp|P0C0L4-2|CO4A_HUMAN Isoform 2 of Complement C4-A OS=Homo sapiens OX=9606 GN=C4A	2	108	108	1	97	103	98	99	92	99	97	95	95	102	94	92	94	97	103	98	99	92	99	97	95	95	102	94	92	94	103	102	103	0	1	0	0	0	1	0	1
140	Q10588;A6NC48;Q10588-2;H0Y984;H0Y9Q9;H0Y8G4	Q10588;A6NC48;Q10588-2;H0Y984;H0Y9Q9;H0Y8G4	7;7;7;6;4;4	7;7;7;6;4;4	7;7;7;6;4;4	ADP-ribosyl cyclase/cyclic ADP-ribose hydrolase 2	BST1	sp|Q10588|BST1_HUMAN ADP-ribosyl cyclase/cyclic ADP-ribose hydrolase 2 OS=Homo sapiens OX=9606 GN=BST1 PE=1 SV=2;tr|A6NC48|A6NC48_HUMAN ADP-ribosyl cyclase/cyclic ADP-ribose hydrolase OS=Homo sapiens OX=9606 GN=BST1 PE=1 SV=1;sp|Q10588-2|BST1_HUMAN Isoform	6	7	7	7	3	4	5	1	1	6	2	3	3	0	4	4	3	3	4	5	1	1	6	2	3	3	0	4	4	3	6	4	6	3	4	5	1	1	6	2	3
30	P06753-2;P06753-3;P06753-6;A0A087WWU8;P06753-4;P06753-5;D6R904;P06753;Q5VU61;A0A494C0G0;A0A494C0P6;J3KN67;A0A2R2Y2Q3;P06753-7	P06753-2;P06753-3;P06753-6;A0A087WWU8;P06753-4;P06753-5;D6R904	3;3;3;3;3;3;2;1;1;1;1;1;1;1	3;3;3;3;3;3;2;1;1;1;1;1;1;1	3;3;3;3;3;3;2;1;1;1;1;1;1;1	Tropomyosin alpha-3 chain	TPM3	sp|P06753-2|TPM3_HUMAN Isoform 2 of Tropomyosin alpha-3 chain OS=Homo sapiens OX=9606 GN=TPM3;sp|P06753-3|TPM3_HUMAN Isoform 3 of Tropomyosin alpha-3 chain OS=Homo sapiens OX=9606 GN=TPM3;sp|P06753-6|TPM3_HUMAN Isoform 6 of Tropomyosin alpha-3 chain OS=Hom	14	3	3	3	0	0	0	0	0	2	0	0	0	0	1	0	0	0	0	0	0	0	2	0	0	0	0	1	0	0	2	1	2	0	0	0	0	0	2	0	0
381	P01877;A0A286YEY5	P01877;A0A286YEY5	19;18	10;9	7;6	Ig alpha-2 chain C region	IGHA2	sp|P01877|IGHA2_HUMAN Immunoglobulin heavy constant alpha 2 OS=Homo sapiens OX=9606 GN=IGHA2 PE=1 SV=4;tr|A0A286YEY5|A0A286YEY5_HUMAN Immunoglobulin heavy constant alpha 2 (Fragment) OS=Homo sapiens OX=9606 GN=IGHA2 PE=1 SV=1	2	19	10	7	14	14	13	14	13	10	13	16	15	18	17	16	12	6	5	5	5	5	4	5	8	7	9	8	8	5	6	9	9	3	2	2	2	2	1	2	5
377	P01833	P01833	22	22	22	Polymeric immunoglobulin receptor;Secretory component	PIGR	sp|P01833|PIGR_HUMAN Polymeric immunoglobulin receptor OS=Homo sapiens OX=9606 GN=PIGR PE=1 SV=4	1	22	22	22	16	12	13	10	10	13	14	16	11	10	19	12	12	16	12	13	10	10	13	14	16	11	10	19	12	12	16	19	19	16	12	13	10	10	13	14	16
469	P08697;P08697-2;A0A0G2JPA8;C9JMH6;A0A0J9YY65;P_P28800;CON__sp|P_P28800|A2AP_BOVIN	P08697;P08697-2;A0A0G2JPA8;C9JMH6	28;26;25;14;13;3;3	28;26;25;14;13;3;3	20;20;20;9;9;3;3	Alpha-2-antiplasmin	SERPINF2	sp|P08697|A2AP_HUMAN Alpha-2-antiplasmin OS=Homo sapiens OX=9606 GN=SERPINF2 PE=1 SV=3;sp|P08697-2|A2AP_HUMAN Isoform 2 of Alpha-2-antiplasmin OS=Homo sapiens OX=9606 GN=SERPINF2;tr|A0A0G2JPA8|A0A0G2JPA8_HUMAN Alpha-2-antiplasmin OS=Homo sapiens OX=9606 GN	7	28	28	20	27	25	24	25	25	24	24	23	24	22	24	22	21	27	25	24	25	25	24	24	23	24	22	24	22	21	27	24	27	19	17	16	17	17	16	16	15
507	P14625;Q96GW1;A0A1W2PRR1;F8W026;F8VPC7	P14625;Q96GW1;A0A1W2PRR1	18;9;9;1;1	18;9;9;1;1	18;9;9;1;1	Endoplasmin	HSP90B1	sp|P14625|ENPL_HUMAN Endoplasmin OS=Homo sapiens OX=9606 GN=HSP90B1 PE=1 SV=1;tr|Q96GW1|Q96GW1_HUMAN Endoplasmin OS=Homo sapiens OX=9606 GN=HSP90B1 PE=1 SV=1;tr|A0A1W2PRR1|A0A1W2PRR1_HUMAN Endoplasmin OS=Homo sapiens OX=9606 GN=HSP90B1 PE=1 SV=1	5	18	18	18	12	9	9	9	7	6	4	10	5	8	6	9	12	12	9	9	9	7	6	4	10	5	8	6	9	12	12	12	12	12	9	9	9	7	6	4	10
100	P07225;A0A3B3ISJ1;A0A0S2Z4L3;G5E9F8;A0A3B3IRK9;A0A3B3IUA6;C9K0R0;P_P07224;CON__sp|P_P07224|PROS_BOVIN	P07225;A0A3B3ISJ1;A0A0S2Z4L3;G5E9F8;A0A3B3IRK9	33;33;33;29;27;5;4;4;4	33;33;33;29;27;5;4;4;4	33;33;33;29;27;5;4;4;4	Vitamin K-dependent protein S	PROS1	sp|P07225|PROS_HUMAN Vitamin K-dependent protein S OS=Homo sapiens OX=9606 GN=PROS1 PE=1 SV=1;tr|A0A3B3ISJ1|A0A3B3ISJ1_HUMAN Vitamin K-dependent protein S OS=Homo sapiens OX=9606 GN=PROS1 PE=1 SV=1;tr|A0A0S2Z4L3|A0A0S2Z4L3_HUMAN Vitamin K-dependent protein	9	33	33	33	29	28	29	27	29	31	27	28	31	23	27	27	28	29	28	29	27	29	31	27	28	31	23	27	27	28	31	31	31	29	28	29	27	29	31	27	28
284	K7ER74;P02655;Q6P163;V9GYJ8;K7EMC3	K7ER74;P02655	8;6;3;3;2	8;6;3;3;2	6;6;3;3;0	Apolipoprotein C-II;Proapolipoprotein C-II	APOC4-APOC2;APOC2	tr|K7ER74|K7ER74_HUMAN Apolipoprotein C-II OS=Homo sapiens OX=9606 GN=APOC4-APOC2 PE=1 SV=1;sp|P02655|APOC2_HUMAN Apolipoprotein C-II OS=Homo sapiens OX=9606 GN=APOC2 PE=1 SV=1	5	8	8	6	6	6	6	6	8	7	6	6	8	6	7	6	4	6	6	6	6	8	7	6	6	8	6	7	6	4	8	8	8	4	4	4	4	6	5	4	4
130	P07195;A0A5F9ZHM4;A0A3B3IS95;A8MW50;C9J7H8;F5H793;P07864;Q6ZMR3;F5H5G7;F5H155;A0A087WUM2;G3XAP5;F5H245	P07195;A0A5F9ZHM4;A0A3B3IS95;A8MW50;C9J7H8;F5H793	10;10;8;7;6;5;1;1;1;1;1;1;1	10;10;8;7;6;5;1;1;1;1;1;1;1	9;9;7;6;6;5;0;0;0;0;0;0;0	L-lactate dehydrogenase B chain;L-lactate dehydrogenase	LDHB	sp|P07195|LDHB_HUMAN L-lactate dehydrogenase B chain OS=Homo sapiens OX=9606 GN=LDHB PE=1 SV=2;tr|A0A5F9ZHM4|A0A5F9ZHM4_HUMAN L-lactate dehydrogenase OS=Homo sapiens OX=9606 GN=LDHB PE=1 SV=1;tr|A0A3B3IS95|A0A3B3IS95_HUMAN L-lactate dehydrogenase OS=Homo s	13	10	10	9	7	8	7	8	8	8	5	9	6	4	9	9	8	7	8	7	8	8	8	5	9	6	4	9	9	8	8	9	9	6	7	6	7	7	7	4	8
327	P00734;E9PIT3;C9JV37;P_P00735;CON__sp|P_P00735|THRB_BOVIN	P00734;E9PIT3	45;38;15;10;10	45;38;15;10;10	45;38;15;10;10	Prothrombin;Activation peptide fragment 1;Activation peptide fragment 2;Thrombin light chain;Thrombin heavy chain	F2	sp|P00734|THRB_HUMAN Prothrombin OS=Homo sapiens OX=9606 GN=F2 PE=1 SV=2;tr|E9PIT3|E9PIT3_HUMAN Activation peptide fragment 1 OS=Homo sapiens OX=9606 GN=F2 PE=1 SV=1	5	45	45	45	41	41	42	41	40	41	38	40	40	41	41	37	36	41	41	42	41	40	41	38	40	40	41	41	37	36	42	41	42	41	41	42	41	40	41	38	40
321	P00450	P00450	75	75	3	Ceruloplasmin	CP	sp|P00450|CERU_HUMAN Ceruloplasmin OS=Homo sapiens OX=9606 GN=CP PE=1 SV=1	1	75	75	3	72	71	68	72	65	68	73	62	65	69	66	65	62	72	71	68	72	65	68	73	62	65	69	66	65	62	73	69	73	3	3	3	3	3	3	3	3
566	P36955;I3L4N7;I3L107;I3L4F9;I3L4Z0;I3L2R7;I3L3Z3;I3L425;I3L1U4	P36955	18;7;6;5;5;4;3;1;1	18;7;6;5;5;4;3;1;1	14;5;4;3;4;3;2;0;0	Pigment epithelium-derived factor	SERPINF1	sp|P36955|PEDF_HUMAN Pigment epithelium-derived factor OS=Homo sapiens OX=9606 GN=SERPINF1 PE=1 SV=4	9	18	18	14	16	17	18	15	18	18	16	17	18	16	17	17	18	16	17	18	15	18	18	16	17	18	16	17	17	18	18	18	18	12	14	14	11	14	14	12	13
66	B9A064;A0A0B4J231;A0A5H1ZRQ4;P0CG04	B9A064;A0A0B4J231;A0A5H1ZRQ4;P0CG04	7;7;6;6	2;2;1;1	2;2;1;1	Immunoglobulin lambda-like polypeptide 5;Ig lambda-1 chain C regions	IGLL5;IGLC1	sp|B9A064|IGLL5_HUMAN Immunoglobulin lambda-like polypeptide 5 OS=Homo sapiens OX=9606 GN=IGLL5 PE=2 SV=2;tr|A0A0B4J231|A0A0B4J231_HUMAN Immunoglobulin lambda-like polypeptide 5 OS=Homo sapiens OX=9606 GN=IGLL5 PE=1 SV=1;tr|A0A5H1ZRQ4|A0A5H1ZRQ4_HUMAN Immu	4	7	2	2	7	6	6	7	6	7	7	6	6	7	6	6	6	2	2	2	2	2	2	2	2	2	2	2	2	2	2	2	2	2	2	2	2	2	2	2	2
13	A0A0C4DH68;A0A075B6R9	A0A0C4DH68;A0A075B6R9	3;3	3;3	3;3		IGKV2-24;IGKV2D-24	sp|A0A0C4DH68|KV224_HUMAN Immunoglobulin kappa variable 2-24 OS=Homo sapiens OX=9606 GN=IGKV2-24 PE=3 SV=1;sp|A0A075B6R9|KVD24_HUMAN Probable non-functional immunoglobulin kappa variable 2D-24 OS=Homo sapiens OX=9606 GN=IGKV2D-24 PE=5 SV=1	2	3	3	3	3	3	3	3	3	3	3	3	2	3	2	2	3	3	3	3	3	3	3	3	3	2	3	2	2	3	3	3	3	3	3	3	3	3	3	3	3
412	P04003;A6PVY5;F2Z2V7;P_Q28065;CON__sp|P_Q28065|C4BPA_BOVIN	P04003	42;4;2;1;1	42;4;2;1;1	42;4;2;1;1	C4b-binding protein alpha chain	C4BPA	sp|P04003|C4BPA_HUMAN C4b-binding protein alpha chain OS=Homo sapiens OX=9606 GN=C4BPA PE=1 SV=2	5	42	42	42	38	37	35	37	35	37	36	34	33	38	32	30	34	38	37	35	37	35	37	36	34	33	38	32	30	34	38	38	38	38	37	35	37	35	37	36	34
78	A0A0C4DH34	A0A0C4DH34	2	2	2		IGHV4-28	sp|A0A0C4DH34|HV428_HUMAN Immunoglobulin heavy variable 4-28 OS=Homo sapiens OX=9606 GN=IGHV4-28 PE=3 SV=1	1	2	2	2	1	2	1	2	2	1	2	2	1	2	1	1	2	1	2	1	2	2	1	2	2	1	2	1	1	2	2	2	2	1	2	1	2	2	1	2	2
336	P01008;Q8TCE1	P01008	40;16	40;16	32;13	Antithrombin-III	SERPINC1	sp|P01008|ANT3_HUMAN Antithrombin-III OS=Homo sapiens OX=9606 GN=SERPINC1 PE=1 SV=1	2	40	40	32	37	36	37	35	35	39	37	34	35	36	32	35	33	37	36	37	35	35	39	37	34	35	36	32	35	33	39	36	39	29	28	29	27	28	31	29	27
309	O75636;O75636-2	O75636;O75636-2	15;13	15;13	15;13	Ficolin-3	FCN3	sp|O75636|FCN3_HUMAN Ficolin-3 OS=Homo sapiens OX=9606 GN=FCN3 PE=1 SV=2;sp|O75636-2|FCN3_HUMAN Isoform 2 of Ficolin-3 OS=Homo sapiens OX=9606 GN=FCN3	2	15	15	15	14	13	14	14	13	13	10	14	11	14	12	11	12	14	13	14	14	13	13	10	14	11	14	12	11	12	14	14	14	14	13	14	14	13	13	10	14
359	P01704	P01704	2	1	1	Ig lambda chain V-II region TOG		sp|P01704|LV214_HUMAN Immunoglobulin lambda variable 2-14 OS=Homo sapiens OX=9606 GN=IGLV2-14 PE=1 SV=2	1	2	1	1	1	2	1	1	2	0	1	1	1	1	2	1	2	1	1	1	1	1	0	1	1	0	1	1	1	1	1	1	1	1	1	1	1	1	0	1	1
171	Q86YZ3;C_Q86YZ3;CON__sp|C_Q86YZ3|HORN_HUMAN	Q86YZ3;C_Q86YZ3;CON__sp|C_Q86YZ3|HORN_HUMAN	4;4;4	4;4;4	4;4;4	Hornerin	HRNR	sp|Q86YZ3|HORN_HUMAN Hornerin OS=Homo sapiens OX=9606 GN=HRNR PE=1 SV=2;sp|C_Q86YZ3|HORN_HUMAN __CONT Hornerin OS=Homo sapiens OX=9606 GN=HRNR PE=1 SV=2;	3	4	4	4	2	1	2	3	4	3	1	3	3	1	3	1	2	2	1	2	3	4	3	1	3	3	1	3	1	2	4	3	4	2	1	2	3	4	3	1	3
123	A0A3B3ISR2;B4DPQ0;P00736;F5H2D0;A0A3B3ITU4;F5H1V0;F5H3N3;F5H6Y3;F5H3A3;F5H1N6;F5GWL0	A0A3B3ISR2;B4DPQ0;P00736;F5H2D0	39;39;36;36;18;7;7;7;4;1;1	39;39;36;36;18;7;7;7;4;1;1	38;38;35;35;17;7;7;7;4;1;1	Complement C1r subcomponent;Complement C1r subcomponent heavy chain;Complement C1r subcomponent light chain	C1R	tr|A0A3B3ISR2|A0A3B3ISR2_HUMAN Complement subcomponent C1r OS=Homo sapiens OX=9606 GN=C1R PE=1 SV=1;tr|B4DPQ0|B4DPQ0_HUMAN Complement subcomponent C1r OS=Homo sapiens OX=9606 GN=C1R PE=1 SV=1;sp|P00736|C1R_HUMAN Complement C1r subcomponent OS=Homo sapiens	11	39	39	38	34	39	36	35	36	36	37	37	32	35	31	35	35	34	39	36	35	36	36	37	37	32	35	31	35	35	39	37	39	33	38	35	34	35	35	36	36
325	P00558;P00558-2	P00558;P00558-2	3;3	3;3	3;3	Phosphoglycerate kinase 1	PGK1	sp|P00558|PGK1_HUMAN Phosphoglycerate kinase 1 OS=Homo sapiens OX=9606 GN=PGK1 PE=1 SV=3;sp|P00558-2|PGK1_HUMAN Isoform 2 of Phosphoglycerate kinase 1 OS=Homo sapiens OX=9606 GN=PGK1	2	3	3	3	0	2	0	2	0	0	0	0	0	1	2	0	1	0	2	0	2	0	0	0	0	0	1	2	0	1	2	2	2	0	2	0	2	0	0	0	0
79	A0A0C4DH35	A0A0C4DH35	3	3	3		IGHV3-35	sp|A0A0C4DH35|HV335_HUMAN Probable non-functional immunoglobulin heavy variable 3-35 OS=Homo sapiens OX=9606 GN=IGHV3-35 PE=5 SV=1	1	3	3	3	2	1	1	1	1	1	1	2	1	1	1	1	1	2	1	1	1	1	1	1	2	1	1	1	1	1	2	2	2	2	1	1	1	1	1	1	2
345	P01042;P_P01045-2;CON__sp|P_P01045-2|KNG2_BOVIN;P_P01044-2;CON__sp|P_P01044-2|KNG1_BOVIN;P_P01045;CON__sp|P_P01045|KNG2_BOVIN;P_P01044;CON__sp|P_P01044|KNG1_BOVIN	P01042	32;1;1;1;1;1;1;1;1	32;1;1;1;1;1;1;1;1	5;0;0;0;0;0;0;0;0	Kininogen-1;Kininogen-1 heavy chain;T-kinin;Bradykinin;Lysyl-bradykinin;Kininogen-1 light chain;Low molecular weight growth-promoting factor	KNG1	sp|P01042|KNG1_HUMAN Kininogen-1 OS=Homo sapiens OX=9606 GN=KNG1 PE=1 SV=2	9	32	32	5	31	32	31	30	32	31	32	31	32	30	29	30	29	31	32	31	30	32	31	32	31	32	30	29	30	29	32	32	32	4	5	5	4	5	5	5	4
473	P09871;F8WCZ6;A0A087X232;H0Y5D1;F5H7T4;B5MCV4;C9JY52	P09871;F8WCZ6;A0A087X232	33;30;30;10;7;3;1	33;30;30;10;7;3;1	31;30;28;8;7;1;0	Complement C1s subcomponent;Complement C1s subcomponent heavy chain;Complement C1s subcomponent light chain	C1S	sp|P09871|C1S_HUMAN Complement C1s subcomponent OS=Homo sapiens OX=9606 GN=C1S PE=1 SV=1;tr|F8WCZ6|F8WCZ6_HUMAN Complement C1s subcomponent OS=Homo sapiens OX=9606 GN=C1S PE=1 SV=1;tr|A0A087X232|A0A087X232_HUMAN Complement C1s subcomponent OS=Homo sapiens	7	33	33	31	31	31	33	32	31	30	31	30	28	29	30	28	29	31	31	33	32	31	30	31	30	28	29	30	28	29	33	30	33	29	29	31	30	29	28	29	28
689	Q99784;Q99784-5;Q99784-3;F5H810	Q99784;Q99784-5;Q99784-3;F5H810	3;3;3;2	3;3;3;2	3;3;3;2	Noelin	OLFM1	sp|Q99784|NOE1_HUMAN Noelin OS=Homo sapiens OX=9606 GN=OLFM1 PE=1 SV=4;sp|Q99784-5|NOE1_HUMAN Isoform 5 of Noelin OS=Homo sapiens OX=9606 GN=OLFM1;sp|Q99784-3|NOE1_HUMAN Isoform 3 of Noelin OS=Homo sapiens OX=9606 GN=OLFM1;tr|F5H810|F5H810_HUMAN Noelin (Fr	4	3	3	3	2	1	3	3	2	3	2	3	2	2	3	2	3	2	1	3	3	2	3	2	3	2	2	3	2	3	3	3	3	2	1	3	3	2	3	2	3
487	P10909-6;P10909;P10909-4;P10909-5;P10909-2;H0YC35;H0YLK8;P10909-3;E7ERK6;E7ETB4;H0YAS8;E5RGB0;E5RH61;E5RJZ5;E5RG36	P10909-6;P10909;P10909-4;P10909-5;P10909-2;H0YC35;H0YLK8;P10909-3	24;23;23;23;23;15;14;14;10;10;7;6;6;6;5	24;23;23;23;23;15;14;14;10;10;7;6;6;6;5	24;23;23;23;23;15;14;14;10;10;7;6;6;6;5	Clusterin;Clusterin beta chain;Clusterin alpha chain;Clusterin	CLU	sp|P10909-6|CLUS_HUMAN Isoform 6 of Clusterin OS=Homo sapiens OX=9606 GN=CLU;sp|P10909|CLUS_HUMAN Clusterin OS=Homo sapiens OX=9606 GN=CLU PE=1 SV=1;sp|P10909-4|CLUS_HUMAN Isoform 4 of Clusterin OS=Homo sapiens OX=9606 GN=CLU;sp|P10909-5|CLUS_HUMAN Isoform	15	24	24	24	21	19	20	20	21	22	20	19	20	20	17	21	19	21	19	20	20	21	22	20	19	20	20	17	21	19	22	21	22	21	19	20	20	21	22	20	19
646	Q16610;Q16610-4;Q16610-2;Q16610-3	Q16610;Q16610-4;Q16610-2	29;28;20;7	29;28;20;7	29;28;20;7	Extracellular matrix protein 1	ECM1	sp|Q16610|ECM1_HUMAN Extracellular matrix protein 1 OS=Homo sapiens OX=9606 GN=ECM1 PE=1 SV=2;sp|Q16610-4|ECM1_HUMAN Isoform 4 of Extracellular matrix protein 1 OS=Homo sapiens OX=9606 GN=ECM1;sp|Q16610-2|ECM1_HUMAN Isoform 2 of Extracellular matrix protei	4	29	29	29	25	22	24	23	24	23	23	24	22	22	23	22	18	25	22	24	23	24	23	23	24	22	22	23	22	18	25	24	25	25	22	24	23	24	23	23	24
556	P30041	P30041	12	12	12	Peroxiredoxin-6	PRDX6	sp|P30041|PRDX6_HUMAN Peroxiredoxin-6 OS=Homo sapiens OX=9606 GN=PRDX6 PE=1 SV=3	1	12	12	12	1	4	5	3	4	8	0	2	2	1	10	2	0	1	4	5	3	4	8	0	2	2	1	10	2	0	8	10	10	1	4	5	3	4	8	0	2
419	P04180;J3QSE5;J3QKT0;I3L0J6;I3L1Q6	P04180;J3QSE5	15;10;7;3;2	15;10;7;3;2	15;10;7;3;2	Phosphatidylcholine-sterol acyltransferase	LCAT	sp|P04180|LCAT_HUMAN Phosphatidylcholine-sterol acyltransferase OS=Homo sapiens OX=9606 GN=LCAT PE=1 SV=1;tr|J3QSE5|J3QSE5_HUMAN Phosphatidylcholine-sterol acyltransferase (Fragment) OS=Homo sapiens OX=9606 GN=LCAT PE=1 SV=1	5	15	15	15	12	14	14	12	14	12	12	13	13	12	15	15	12	12	14	14	12	14	12	12	13	13	12	15	15	12	14	15	15	12	14	14	12	14	12	12	13
421	P04211	P04211	3	3	1	Ig lambda chain V region 4A		sp|P04211|LV743_HUMAN Immunoglobulin lambda variable 7-43 OS=Homo sapiens OX=9606 GN=IGLV7-43 PE=3 SV=2	1	3	3	1	2	2	2	2	2	2	2	2	2	3	2	1	2	2	2	2	2	2	2	2	2	2	3	2	1	2	2	3	3	1	1	1	1	1	1	1	1
656	Q6PL18	Q6PL18	1	1	1	ATPase family AAA domain-containing protein 2	ATAD2	sp|Q6PL18|ATAD2_HUMAN ATPase family AAA domain-containing protein 2 OS=Homo sapiens OX=9606 GN=ATAD2 PE=1 SV=1	1	1	1	1	1	1	1	1	1	1	1	1	1	1	1	1	1	1	1	1	1	1	1	1	1	1	1	1	1	1	1	1	1	1	1	1	1	1	1	1	1
204	Q7Z7G0;Q7Z7G0-4;H0Y897;H7C556;D3YTG3;Q7Z7G0-2;Q7Z7G0-3	Q7Z7G0;Q7Z7G0-4;H0Y897;H7C556;D3YTG3;Q7Z7G0-2;Q7Z7G0-3	6;6;6;6;6;6;6	6;6;6;6;6;6;6	6;6;6;6;6;6;6	Target of Nesh-SH3	ABI3BP	sp|Q7Z7G0|TARSH_HUMAN Target of Nesh-SH3 OS=Homo sapiens OX=9606 GN=ABI3BP PE=1 SV=1;sp|Q7Z7G0-4|TARSH_HUMAN Isoform 4 of Target of Nesh-SH3 OS=Homo sapiens OX=9606 GN=ABI3BP;tr|H0Y897|H0Y897_HUMAN Target of Nesh-SH3 (Fragment) OS=Homo sapiens OX=9606 GN=A	7	6	6	6	3	1	6	0	4	3	2	2	4	0	3	5	2	3	1	6	0	4	3	2	2	4	0	3	5	2	6	5	6	3	1	6	0	4	3	2	2
332	P00747;Q5TEH5;A6PVI2;P_P06868;P_E1B726;CON__tr|P_E1B726|E1B726_BOVIN;CON__sp|P_P06868|PLMN_BOVIN;Q15195;Q02325	P00747	61;10;10;7;7;7;7;2;2	61;10;10;7;7;7;7;2;2	59;10;10;5;5;5;5;2;2	Plasminogen;Plasmin heavy chain A;Activation peptide;Angiostatin;Plasmin heavy chain A, short form;Plasmin light chain B	PLG	sp|P00747|PLMN_HUMAN Plasminogen OS=Homo sapiens OX=9606 GN=PLG PE=1 SV=2	9	61	61	59	55	58	54	57	51	53	57	54	53	55	53	58	56	55	58	54	57	51	53	57	54	53	55	53	58	56	58	58	58	53	56	52	55	49	51	55	52
707	Q9HDC9;H0Y512;Q9HDC9-2	Q9HDC9;H0Y512;Q9HDC9-2	19;18;13	19;18;13	19;18;13	Adipocyte plasma membrane-associated protein	APMAP	sp|Q9HDC9|APMAP_HUMAN Adipocyte plasma membrane-associated protein OS=Homo sapiens OX=9606 GN=APMAP PE=1 SV=2;tr|H0Y512|H0Y512_HUMAN Adipocyte plasma membrane-associated protein (Fragment) OS=Homo sapiens OX=9606 GN=APMAP PE=1 SV=1;sp|Q9HDC9-2|APMAP_HUMAN	3	19	19	19	10	14	16	9	12	11	8	17	14	10	10	10	6	10	14	16	9	12	11	8	17	14	10	10	10	6	16	17	17	10	14	16	9	12	11	8	17
160	P07477;H0Y8D1;CON__sp|C_P07477|TRY1_HUMAN;C_P07477;E7EQ64;P07478;Q8NHM4;A6XGL3;A6XMV8;A0A0J9YYC8;A6XMV9	P07477;H0Y8D1;CON__sp|C_P07477|TRY1_HUMAN;C_P07477;E7EQ64;P07478;Q8NHM4;A6XGL3;A6XMV8;A0A0J9YYC8;A6XMV9	2;2;2;2;2;1;1;1;1;1;1	2;2;2;2;2;1;1;1;1;1;1	2;2;2;2;2;1;1;1;1;1;1	Trypsin-1;Alpha-trypsin chain 1;Alpha-trypsin chain 2;Trypsin-2;Putative trypsin-6	PRSS1;PRSS2;PRSS3P2	sp|P07477|TRY1_HUMAN Trypsin-1 OS=Homo sapiens OX=9606 GN=PRSS1 PE=1 SV=1;tr|H0Y8D1|H0Y8D1_HUMAN Trypsin-1 (Fragment) OS=Homo sapiens OX=9606 GN=PRSS1 PE=1 SV=1;;sp|C_P07477|TRY1_HUMAN __CONT Trypsin-1 OS=Homo sapiens OX=9606 GN=PRSS1 PE=1 SV=1;tr|E7EQ64|E	11	2	2	2	2	2	2	2	2	2	2	2	1	2	2	2	2	2	2	2	2	2	2	2	2	1	2	2	2	2	2	2	2	2	2	2	2	2	2	2	2
618	Q12805;Q12805-2;Q12805-4;Q12805-3;Q12805-5;A0A0U1RQV3;C9JQX7;C9J4J8;C9JPZ9;Q580Q6;C9JUM4	Q12805;Q12805-2;Q12805-4;Q12805-3;Q12805-5;A0A0U1RQV3	17;17;17;17;14;13;2;2;2;2;1	17;17;17;17;14;13;2;2;2;2;1	17;17;17;17;14;13;2;2;2;2;1	EGF-containing fibulin-like extracellular matrix protein 1	EFEMP1	sp|Q12805|FBLN3_HUMAN EGF-containing fibulin-like extracellular matrix protein 1 OS=Homo sapiens OX=9606 GN=EFEMP1 PE=1 SV=2;sp|Q12805-2|FBLN3_HUMAN Isoform 2 of EGF-containing fibulin-like extracellular matrix protein 1 OS=Homo sapiens OX=9606 GN=EFEMP1;s	11	17	17	17	15	16	15	17	16	16	15	16	14	15	16	16	17	15	16	15	17	16	16	15	16	14	15	16	16	17	17	17	17	15	16	15	17	16	16	15	16
385	P02649;H0Y7L5;E9PEV4;E7ERP7;P_Q03247;CON__sp|P_Q03247|APOE_BOVIN	P02649;H0Y7L5	27;16;13;13;3;3	27;16;13;13;3;3	27;16;13;13;3;3	Apolipoprotein E	APOE	sp|P02649|APOE_HUMAN Apolipoprotein E OS=Homo sapiens OX=9606 GN=APOE PE=1 SV=1;tr|H0Y7L5|H0Y7L5_HUMAN Apolipoprotein E (Fragment) OS=Homo sapiens OX=9606 GN=APOE PE=1 SV=2	6	27	27	27	25	25	25	24	24	26	25	24	22	27	24	23	24	25	25	25	24	24	26	25	24	22	27	24	23	24	26	27	27	25	25	25	24	24	26	25	24
447	P06732	P06732	4	4	4	Creatine kinase M-type;Creatine kinase M-type, N-terminally processed	CKM	sp|P06732|KCRM_HUMAN Creatine kinase M-type OS=Homo sapiens OX=9606 GN=CKM PE=1 SV=2	1	4	4	4	0	0	4	0	0	0	0	0	1	0	0	0	0	0	0	4	0	0	0	0	0	1	0	0	0	0	4	1	4	0	0	4	0	0	0	0	0
536	P23142;P23142-2;P23142-3;B1AHM7;B1AHM9;B1AHM8;B1AHN3;B1AHM6;A0A0U1RRA4	P23142;P23142-2;P23142-3	28;19;19;6;6;4;3;2;1	28;19;19;6;6;4;3;2;1	9;0;0;0;0;0;0;0;1	Fibulin-1	FBLN1	sp|P23142|FBLN1_HUMAN Fibulin-1 OS=Homo sapiens OX=9606 GN=FBLN1 PE=1 SV=4;sp|P23142-2|FBLN1_HUMAN Isoform A of Fibulin-1 OS=Homo sapiens OX=9606 GN=FBLN1;sp|P23142-3|FBLN1_HUMAN Isoform B of Fibulin-1 OS=Homo sapiens OX=9606 GN=FBLN1	9	28	28	9	26	23	24	24	24	25	23	27	23	20	23	26	23	26	23	24	24	24	25	23	27	23	20	23	26	23	26	27	27	7	7	7	7	7	7	7	9
402	P02760;S4R471;S4R3Y4;P_P00978;CON__sp|P_P00978|AMBP_BOVIN	P02760;S4R471	16;8;7;1;1	16;8;7;1;1	16;8;7;1;1	Protein AMBP;Alpha-1-microglobulin;Inter-alpha-trypsin inhibitor light chain;Trypstatin	AMBP	sp|P02760|AMBP_HUMAN Protein AMBP OS=Homo sapiens OX=9606 GN=AMBP PE=1 SV=1;tr|S4R471|S4R471_HUMAN Alpha-1-microglobulin (Fragment) OS=Homo sapiens OX=9606 GN=AMBP PE=1 SV=1	5	16	16	16	14	14	14	15	14	15	14	15	13	14	13	14	14	14	14	14	15	14	15	14	15	13	14	13	14	14	15	15	15	14	14	14	15	14	15	14	15
21	A0A087WSY6	A0A087WSY6	3	1	1		IGKV3D-15	sp|A0A087WSY6|KVD15_HUMAN Immunoglobulin kappa variable 3D-15 OS=Homo sapiens OX=9606 GN=IGKV3D-15 PE=3 SV=6	1	3	1	1	3	3	3	3	3	3	3	3	3	3	3	3	3	1	1	1	1	1	1	1	1	1	1	1	1	1	1	1	1	1	1	1	1	1	1	1	1
398	P02751-10;P02751-13;P02751-5;P02751-6;P02751-4;P02751-16;P02751-2	P02751-10;P02751-13;P02751-5;P02751-6;P02751-4	92;90;88;86;78;27;25	2;2;2;0;0;0;0	2;2;2;0;0;0;0	Fibronectin;Anastellin;Ugl-Y1;Ugl-Y2;Ugl-Y3	FN1	sp|P02751-10|FINC_HUMAN Isoform 10 of Fibronectin OS=Homo sapiens OX=9606 GN=FN1;sp|P02751-13|FINC_HUMAN Isoform 13 of Fibronectin OS=Homo sapiens OX=9606 GN=FN1;sp|P02751-5|FINC_HUMAN Isoform 5 of Fibronectin OS=Homo sapiens OX=9606 GN=FN1;sp|P02751-6|FIN	7	92	2	2	88	88	85	81	91	80	82	77	76	77	73	80	71	2	2	1	2	2	2	2	1	1	1	1	1	1	2	1	2	2	2	1	2	2	2	2	1
111	P01854;A0A286YES5	P01854;A0A286YES5	7;7	7;7	7;7	Ig epsilon chain C region	IGHE	sp|P01854|IGHE_HUMAN Immunoglobulin heavy constant epsilon OS=Homo sapiens OX=9606 GN=IGHE PE=1 SV=1;tr|A0A286YES5|A0A286YES5_HUMAN Immunoglobulin heavy constant epsilon (Fragment) OS=Homo sapiens OX=9606 GN=IGHE PE=1 SV=1	2	7	7	7	0	0	0	0	7	0	1	0	0	0	1	4	0	0	0	0	0	7	0	1	0	0	0	1	4	0	7	4	7	0	0	0	0	7	0	1	0
435	P05543;P_Q9TT36;CON__sp|P_Q9TT36|THBG_BOVIN	P05543	19;4;4	19;4;4	19;4;4	Thyroxine-binding globulin	SERPINA7	sp|P05543|THBG_HUMAN Thyroxine-binding globulin OS=Homo sapiens OX=9606 GN=SERPINA7 PE=1 SV=2	3	19	19	19	17	16	16	18	18	18	19	18	17	16	16	18	19	17	16	16	18	18	18	19	18	17	16	16	18	19	19	19	19	17	16	16	18	18	18	19	18
609	Q04721;D2WEZ3	Q04721;D2WEZ3	4;3	4;3	4;3	Neurogenic locus notch homolog protein 2;Notch 2 extracellular truncation;Notch 2 intracellular domain	NOTCH2	sp|Q04721|NOTC2_HUMAN Neurogenic locus notch homolog protein 2 OS=Homo sapiens OX=9606 GN=NOTCH2 PE=1 SV=3;tr|D2WEZ3|D2WEZ3_HUMAN Neurogenic locus notch homolog protein 2 OS=Homo sapiens OX=9606 GN=NOTCH2 PE=1 SV=1	2	4	4	4	0	0	2	1	1	1	1	2	1	0	0	3	0	0	0	2	1	1	1	1	2	1	0	0	3	0	2	3	3	0	0	2	1	1	1	1	2
450	P07358;F5GY80;F5H7G1	P07358;F5GY80;F5H7G1	32;31;31	32;31;31	32;31;31	Complement component C8 beta chain	C8B	sp|P07358|CO8B_HUMAN Complement component C8 beta chain OS=Homo sapiens OX=9606 GN=C8B PE=1 SV=3;tr|F5GY80|F5GY80_HUMAN Complement component 8 subunit beta OS=Homo sapiens OX=9606 GN=C8B PE=1 SV=1;tr|F5H7G1|F5H7G1_HUMAN Complement component 8 subunit beta	3	32	32	32	31	29	30	26	29	29	29	29	30	29	29	26	26	31	29	30	26	29	29	29	29	30	29	29	26	26	31	30	31	31	29	30	26	29	29	29	29
513	P16109;Q5R342;Q5R345;Q5R341;Q5R349;F6VVT6	P16109;Q5R342;Q5R345;Q5R341;Q5R349;F6VVT6	2;2;2;2;2;1	2;2;2;2;2;1	2;2;2;2;2;1	P-selectin	SELP	sp|P16109|LYAM3_HUMAN P-selectin OS=Homo sapiens OX=9606 GN=SELP PE=1 SV=3;tr|Q5R342|Q5R342_HUMAN p-selectin OS=Homo sapiens OX=9606 GN=SELP PE=1 SV=1;tr|Q5R345|Q5R345_HUMAN p-selectin OS=Homo sapiens OX=9606 GN=SELP PE=1 SV=1;tr|Q5R341|Q5R341_HUMAN Select	6	2	2	2	1	0	2	0	1	1	1	1	2	1	2	0	1	1	0	2	0	1	1	1	1	2	1	2	0	1	2	2	2	1	0	2	0	1	1	1	1
169	Q5D862;C_Q5D862;CON__sp|C_Q5D862|FILA2_HUMAN	Q5D862;C_Q5D862;CON__sp|C_Q5D862|FILA2_HUMAN	1;1;1	1;1;1	1;1;1	Filaggrin-2	FLG2	sp|Q5D862|FILA2_HUMAN Filaggrin-2 OS=Homo sapiens OX=9606 GN=FLG2 PE=1 SV=1;sp|C_Q5D862|FILA2_HUMAN __CONT Filaggrin-2 OS=Homo sapiens OX=9606 GN=FLG2 PE=1 SV=1;	3	1	1	1	1	0	0	1	1	0	0	1	0	0	0	1	0	1	0	0	1	1	0	0	1	0	0	0	1	0	1	1	1	1	0	0	1	1	0	0	1
723	Q9UNW1;Q9UNW1-3;Q9UNW1-4;Q9UNW1-2	Q9UNW1;Q9UNW1-3;Q9UNW1-4;Q9UNW1-2	9;5;5;5	9;5;5;5	9;5;5;5	Multiple inositol polyphosphate phosphatase 1	MINPP1	sp|Q9UNW1|MINP1_HUMAN Multiple inositol polyphosphate phosphatase 1 OS=Homo sapiens OX=9606 GN=MINPP1 PE=1 SV=1;sp|Q9UNW1-3|MINP1_HUMAN Isoform 3 of Multiple inositol polyphosphate phosphatase 1 OS=Homo sapiens OX=9606 GN=MINPP1;sp|Q9UNW1-4|MINP1_HUMAN Iso	4	9	9	9	5	5	7	3	6	7	5	5	5	5	5	5	5	5	5	7	3	6	7	5	5	5	5	5	5	5	7	5	7	5	5	7	3	6	7	5	5
351	P01601	P01601	3	2	2	Ig kappa chain V-I region HK101		sp|P01601|KVD16_HUMAN Immunoglobulin kappa variable 1D-16 OS=Homo sapiens OX=9606 GN=IGKV1D-16 PE=3 SV=2	1	3	2	2	3	1	1	1	3	0	1	3	1	2	1	0	3	2	1	1	1	2	0	1	2	1	2	1	0	2	2	2	2	2	1	1	1	2	0	1	2
375	P01817	P01817	3	3	3	Ig heavy chain V-II region MCE		sp|P01817|HV205_HUMAN Immunoglobulin heavy variable 2-5 OS=Homo sapiens OX=9606 GN=IGHV2-5 PE=1 SV=2	1	3	3	3	3	3	3	2	3	2	2	3	2	2	3	2	2	3	3	3	2	3	2	2	3	2	2	3	2	2	3	3	3	3	3	3	2	3	2	2	3
497	P13473;P13473-2;P13473-3;H0YCG2	P13473;P13473-2;P13473-3	4;4;4;1	4;4;4;1	4;4;4;1	Lysosome-associated membrane glycoprotein 2	LAMP2	sp|P13473|LAMP2_HUMAN Lysosome-associated membrane glycoprotein 2 OS=Homo sapiens OX=9606 GN=LAMP2 PE=1 SV=2;sp|P13473-2|LAMP2_HUMAN Isoform LAMP-2B of Lysosome-associated membrane glycoprotein 2 OS=Homo sapiens OX=9606 GN=LAMP2;sp|P13473-3|LAMP2_HUMAN Iso	4	4	4	4	4	3	4	3	3	4	3	4	4	3	4	4	2	4	3	4	3	3	4	3	4	4	3	4	4	2	4	4	4	4	3	4	3	3	4	3	4
128	A0A4W8ZXM2;A0A0B4J1Y9	A0A4W8ZXM2;A0A0B4J1Y9	6;5	6;5	3;3		IGHV3-72	tr|A0A4W8ZXM2|A0A4W8ZXM2_HUMAN Immunoglobulin heavy variable 3-72 OS=Homo sapiens OX=9606 GN=IGHV3-72 PE=1 SV=1;sp|A0A0B4J1Y9|HV372_HUMAN Immunoglobulin heavy variable 3-72 OS=Homo sapiens OX=9606 GN=IGHV3-72 PE=3 SV=1	2	6	6	3	6	6	6	6	5	6	5	6	5	6	6	5	5	6	6	6	6	5	6	5	6	5	6	6	5	5	6	6	6	3	3	3	3	3	3	2	3
347	P01344;P01344-2;P01344-3	P01344;P01344-2;P01344-3	3;3;3	3;3;3	3;3;3	Insulin-like growth factor II;Insulin-like growth factor II;Insulin-like growth factor II Ala-25 Del;Preptin	IGF2	sp|P01344|IGF2_HUMAN Insulin-like growth factor II OS=Homo sapiens OX=9606 GN=IGF2 PE=1 SV=1;sp|P01344-2|IGF2_HUMAN Isoform 2 of Insulin-like growth factor II OS=Homo sapiens OX=9606 GN=IGF2;sp|P01344-3|IGF2_HUMAN Isoform 3 of Insulin-like growth factor II	3	3	3	3	2	3	3	2	2	2	3	2	2	3	2	2	2	2	3	3	2	2	2	3	2	2	3	2	2	2	3	3	3	2	3	3	2	2	2	3	2
341	P01024;M0QYC8;M0QXZ3;M0R1Q1	P01024	150;15;8;3	150;15;8;3	132;14;6;3	Complement C3;Complement C3 beta chain;C3-beta-c;Complement C3 alpha chain;C3a anaphylatoxin;Acylation stimulating protein;Complement C3b alpha chain;Complement C3c alpha chain fragment 1;Complement C3dg fragment;Complement C3g fragment;Complement C3d fragment;Complement C3f fragment;Complement C3c alpha chain fragment 2	C3	sp|P01024|CO3_HUMAN Complement C3 OS=Homo sapiens OX=9606 GN=C3 PE=1 SV=2	4	150	150	132	140	141	131	139	132	136	145	127	127	140	123	130	128	140	141	131	139	132	136	145	127	127	140	123	130	128	145	140	145	122	124	115	122	116	120	128	111
342	P01031	P01031	91	91	91	Complement C5;Complement C5 beta chain;Complement C5 alpha chain;C5a anaphylatoxin;Complement C5 alpha chain	C5	sp|P01031|CO5_HUMAN Complement C5 OS=Homo sapiens OX=9606 GN=C5 PE=1 SV=4	1	91	91	91	86	85	75	84	77	76	85	69	76	80	75	61	70	86	85	75	84	77	76	85	69	76	80	75	61	70	86	80	86	86	85	75	84	77	76	85	69
278	P13598;J3QQR8;J3QQX6;J3QRQ1;J3QRT5;J3QKR4	P13598;J3QQR8;J3QQX6;J3QRQ1;J3QRT5;J3QKR4	3;3;3;3;3;2	3;3;3;3;3;2	3;3;3;3;3;2	Intercellular adhesion molecule 2	ICAM2	sp|P13598|ICAM2_HUMAN Intercellular adhesion molecule 2 OS=Homo sapiens OX=9606 GN=ICAM2 PE=1 SV=2;tr|J3QQR8|J3QQR8_HUMAN Intercellular adhesion molecule 2 (Fragment) OS=Homo sapiens OX=9606 GN=ICAM2 PE=1 SV=8;tr|J3QQX6|J3QQX6_HUMAN Intercellular adhesion	6	3	3	3	2	2	3	2	0	3	2	1	1	1	1	1	2	2	2	3	2	0	3	2	1	1	1	1	1	2	3	2	3	2	2	3	2	0	3	2	1
728	Q9Y6R7;A0A087WXI2;A0A087WUZ2	Q9Y6R7;A0A087WXI2	70;68;20	70;68;20	70;68;20	IgGFc-binding protein	FCGBP	sp|Q9Y6R7|FCGBP_HUMAN IgGFc-binding protein OS=Homo sapiens OX=9606 GN=FCGBP PE=1 SV=3;tr|A0A087WXI2|A0A087WXI2_HUMAN IgGFc-binding protein OS=Homo sapiens OX=9606 GN=FCGBP PE=1 SV=3	3	70	70	70	58	57	42	32	39	17	26	41	22	44	19	41	48	58	57	42	32	39	17	26	41	22	44	19	41	48	58	48	58	58	57	42	32	39	17	26	41
226	P07333;E9PEK4;P07333-2;D6RGW1	P07333;E9PEK4;P07333-2	7;7;6;2	7;7;6;2	7;7;6;2	Macrophage colony-stimulating factor 1 receptor	CSF1R	sp|P07333|CSF1R_HUMAN Macrophage colony-stimulating factor 1 receptor OS=Homo sapiens OX=9606 GN=CSF1R PE=1 SV=2;tr|E9PEK4|E9PEK4_HUMAN Receptor protein-tyrosine kinase OS=Homo sapiens OX=9606 GN=CSF1R PE=1 SV=1;sp|P07333-2|CSF1R_HUMAN Isoform 2 of Macroph	4	7	7	7	7	2	5	5	4	2	3	4	2	2	2	6	4	7	2	5	5	4	2	3	4	2	2	2	6	4	7	6	7	7	2	5	5	4	2	3	4
370	P01766	P01766	3	2	2	Ig heavy chain V-III region BRO		sp|P01766|HV313_HUMAN Immunoglobulin heavy variable 3-13 OS=Homo sapiens OX=9606 GN=IGHV3-13 PE=1 SV=2	1	3	2	2	3	3	2	2	3	2	2	2	3	3	3	2	3	2	2	1	1	2	1	1	1	2	2	2	1	2	2	2	2	2	2	1	1	2	1	1	1
657	Q6UX71;Q6UX71-2	Q6UX71;Q6UX71-2	10;8	10;8	10;8	Plexin domain-containing protein 2	PLXDC2	sp|Q6UX71|PXDC2_HUMAN Plexin domain-containing protein 2 OS=Homo sapiens OX=9606 GN=PLXDC2 PE=1 SV=1;sp|Q6UX71-2|PXDC2_HUMAN Isoform 2 of Plexin domain-containing protein 2 OS=Homo sapiens OX=9606 GN=PLXDC2	2	10	10	10	8	8	8	6	9	6	8	8	7	5	7	7	5	8	8	8	6	9	6	8	8	7	5	7	7	5	9	8	9	8	8	8	6	9	6	8	8
532	P22792	P22792	20	20	20	Carboxypeptidase N subunit 2	CPN2	sp|P22792|CPN2_HUMAN Carboxypeptidase N subunit 2 OS=Homo sapiens OX=9606 GN=CPN2 PE=1 SV=3	1	20	20	20	17	18	19	20	19	18	20	20	20	16	19	18	18	17	18	19	20	19	18	20	20	20	16	19	18	18	20	20	20	17	18	19	20	19	18	20	20
411	P03951;P03951-2;X6R3B1;D6RB32;H0Y596	P03951;P03951-2	32;30;8;8;8	31;29;8;8;8	31;29;8;8;8	Coagulation factor XI;Coagulation factor XIa heavy chain;Coagulation factor XIa light chain	F11	sp|P03951|FA11_HUMAN Coagulation factor XI OS=Homo sapiens OX=9606 GN=F11 PE=1 SV=1;sp|P03951-2|FA11_HUMAN Isoform 2 of Coagulation factor XI OS=Homo sapiens OX=9606 GN=F11	5	32	31	31	25	25	28	29	23	28	27	28	27	27	23	22	29	24	24	27	28	22	27	26	27	26	26	22	21	28	28	28	28	24	24	27	28	22	27	26	27
451	P07360;A0A3B3ITK5	P07360	12;2	12;2	12;2	Complement component C8 gamma chain	C8G	sp|P07360|CO8G_HUMAN Complement component C8 gamma chain OS=Homo sapiens OX=9606 GN=C8G PE=1 SV=3	2	12	12	12	12	12	12	12	12	11	11	11	11	10	10	10	12	12	12	12	12	12	11	11	11	11	10	10	10	12	12	12	12	12	12	12	12	12	11	11	11
117	P06733;A0A2R8Y6G6;P06733-2;A0A2R8YEM5;K7EM90	P06733;A0A2R8Y6G6;P06733-2	3;3;3;1;1	3;3;3;1;1	3;3;3;1;1	Alpha-enolase	ENO1	sp|P06733|ENOA_HUMAN Alpha-enolase OS=Homo sapiens OX=9606 GN=ENO1 PE=1 SV=2;tr|A0A2R8Y6G6|A0A2R8Y6G6_HUMAN 2-phospho-D-glycerate hydro-lyase OS=Homo sapiens OX=9606 GN=ENO1 PE=1 SV=1;sp|P06733-2|ENOA_HUMAN Isoform MBP-1 of Alpha-enolase OS=Homo sapiens OX	5	3	3	3	0	0	1	0	1	3	0	1	0	0	1	0	0	0	0	1	0	1	3	0	1	0	0	1	0	0	3	1	3	0	0	1	0	1	3	0	1
509	P15169;B1AP58	P15169	16;5	16;5	13;4	Carboxypeptidase N catalytic chain	CPN1	sp|P15169|CBPN_HUMAN Carboxypeptidase N catalytic chain OS=Homo sapiens OX=9606 GN=CPN1 PE=1 SV=1	2	16	16	13	14	15	16	16	15	15	15	15	13	14	14	14	15	14	15	16	16	15	15	15	15	13	14	14	14	15	16	15	16	12	12	13	13	12	12	12	12
18	A0A075B7B8	A0A075B7B8	2	1	1		IGHV3OR16-12	tr|A0A075B7B8|A0A075B7B8_HUMAN Immunoglobulin heavy variable 3/OR16-12 (non-functional) (Fragment) OS=Homo sapiens OX=9606 GN=IGHV3OR16-12 PE=1 SV=1	1	2	1	1	2	2	2	2	2	2	2	2	2	2	2	2	2	1	1	1	1	1	1	1	1	1	1	1	1	1	1	1	1	1	1	1	1	1	1	1	1
40	P14209;A0A096LP69;P14209-3	P14209;A0A096LP69;P14209-3	1;1;1	1;1;1	1;1;1	CD99 antigen	CD99	sp|P14209|CD99_HUMAN CD99 antigen OS=Homo sapiens OX=9606 GN=CD99 PE=1 SV=1;tr|A0A096LP69|A0A096LP69_HUMAN CD99 antigen OS=Homo sapiens OX=9606 GN=CD99 PE=1 SV=1;sp|P14209-3|CD99_HUMAN Isoform 3 of CD99 antigen OS=Homo sapiens OX=9606 GN=CD99	3	1	1	1	1	1	1	1	1	1	1	1	1	1	1	1	1	1	1	1	1	1	1	1	1	1	1	1	1	1	1	1	1	1	1	1	1	1	1	1	1
679	Q92484;Q92484-2	Q92484;Q92484-2	3;2	3;2	3;2	Acid sphingomyelinase-like phosphodiesterase 3a	SMPDL3A	sp|Q92484|ASM3A_HUMAN Acid sphingomyelinase-like phosphodiesterase 3a OS=Homo sapiens OX=9606 GN=SMPDL3A PE=1 SV=2;sp|Q92484-2|ASM3A_HUMAN Isoform 2 of Acid sphingomyelinase-like phosphodiesterase 3a OS=Homo sapiens OX=9606 GN=SMPDL3A	2	3	3	3	2	0	1	0	0	0	0	1	0	0	0	1	0	2	0	1	0	0	0	0	1	0	0	0	1	0	2	1	2	2	0	1	0	0	0	0	1
240	Q13740;Q13740-2;F5GXJ9;H7C543;Q13740-3	Q13740;Q13740-2;F5GXJ9	5;5;5;2;1	5;5;5;2;1	5;5;5;2;1	CD166 antigen	ALCAM	sp|Q13740|CD166_HUMAN CD166 antigen OS=Homo sapiens OX=9606 GN=ALCAM PE=1 SV=2;sp|Q13740-2|CD166_HUMAN Isoform 2 of CD166 antigen OS=Homo sapiens OX=9606 GN=ALCAM;tr|F5GXJ9|F5GXJ9_HUMAN Activated leukocyte cell adhesion molecule OS=Homo sapiens OX=9606 GN=	5	5	5	5	1	2	2	2	0	1	2	3	0	0	2	3	4	1	2	2	2	0	1	2	3	0	0	2	3	4	2	4	4	1	2	2	2	0	1	2	3
67	A0A0B4J2B5	A0A0B4J2B5	5	4	0		IGHV3OR16-9	tr|A0A0B4J2B5|A0A0B4J2B5_HUMAN Immunoglobulin heavy variable 3/OR16-9 (non-functional) (Fragment) OS=Homo sapiens OX=9606 GN=IGHV3OR16-9 PE=1 SV=1	1	5	4	0	3	3	4	3	3	3	4	4	3	3	3	3	3	2	2	3	2	2	2	3	3	2	2	2	2	2	3	3	3	0	0	0	0	0	0	0	0
255	P02786;G3V0E5;H7C3V5	P02786;G3V0E5	22;22;3	22;22;3	22;22;3	Transferrin receptor protein 1;Transferrin receptor protein 1, serum form	TFRC	sp|P02786|TFR1_HUMAN Transferrin receptor protein 1 OS=Homo sapiens OX=9606 GN=TFRC PE=1 SV=2;tr|G3V0E5|G3V0E5_HUMAN Transferrin receptor protein 1 OS=Homo sapiens OX=9606 GN=TFRC PE=1 SV=1	3	22	22	22	16	14	15	13	16	12	9	16	10	9	10	18	18	16	14	15	13	16	12	9	16	10	9	10	18	18	16	18	18	16	14	15	13	16	12	9	16
47	P01880;A0A0A0MS09;P01880-2	P01880;A0A0A0MS09;P01880-2	13;13;13	13;13;13	13;13;13	Ig delta chain C region	IGHD	sp|P01880|IGHD_HUMAN Immunoglobulin heavy constant delta OS=Homo sapiens OX=9606 GN=IGHD PE=1 SV=3;tr|A0A0A0MS09|A0A0A0MS09_HUMAN Immunoglobulin heavy constant delta (Fragment) OS=Homo sapiens OX=9606 GN=IGHD PE=1 SV=1;sp|P01880-2|IGHD_HUMAN Isoform 2 of I	3	13	13	13	12	13	12	12	11	11	10	10	3	11	10	10	11	12	13	12	12	11	11	10	10	3	11	10	10	11	13	11	13	12	13	12	12	11	11	10	10
726	Q9Y5C1	Q9Y5C1	13	13	13	Angiopoietin-related protein 3	ANGPTL3	sp|Q9Y5C1|ANGL3_HUMAN Angiopoietin-related protein 3 OS=Homo sapiens OX=9606 GN=ANGPTL3 PE=1 SV=1	1	13	13	13	9	3	12	3	5	12	5	8	4	1	9	6	10	9	3	12	3	5	12	5	8	4	1	9	6	10	12	10	12	9	3	12	3	5	12	5	8
575	P48740;C9JMA2;C9JLU5;C9J1C7	P48740	23;7;1;1	7;0;0;0	7;0;0;0	Mannan-binding lectin serine protease 1;Mannan-binding lectin serine protease 1 heavy chain;Mannan-binding lectin serine protease 1 light chain	MASP1	sp|P48740|MASP1_HUMAN Mannan-binding lectin serine protease 1 OS=Homo sapiens OX=9606 GN=MASP1 PE=1 SV=3	4	23	7	7	21	20	22	20	19	20	19	19	21	16	18	19	18	6	5	7	7	6	7	5	6	7	6	6	5	6	7	7	7	6	5	7	7	6	7	5	6
374	P01814	P01814	3	1	1	Ig heavy chain V-II region OU		sp|P01814|HV270_HUMAN Immunoglobulin heavy variable 2-70 OS=Homo sapiens OX=9606 GN=IGHV2-70 PE=1 SV=2	1	3	1	1	2	2	2	2	2	2	1	2	2	1	0	0	2	0	0	1	0	0	1	0	0	0	0	0	0	1	1	1	1	0	0	1	0	0	1	0	0
488	P11021	P11021	11	11	11	78 kDa glucose-regulated protein	HSPA5	sp|P11021|BIP_HUMAN Endoplasmic reticulum chaperone BiP OS=Homo sapiens OX=9606 GN=HSPA5 PE=1 SV=2	1	11	11	11	7	5	9	9	8	9	8	9	7	6	8	8	8	7	5	9	9	8	9	8	9	7	6	8	8	8	9	9	9	7	5	9	9	8	9	8	9
331	P00742;Q5JVE8;B7ZBK1;F8WBM7	P00742	17;5;5;2	17;5;5;2	17;5;5;2	Coagulation factor X;Factor X light chain;Factor X heavy chain;Activated factor Xa heavy chain	F10	sp|P00742|FA10_HUMAN Coagulation factor X OS=Homo sapiens OX=9606 GN=F10 PE=1 SV=2	4	17	17	17	16	16	17	15	14	17	14	15	14	15	12	11	15	16	16	17	15	14	17	14	15	14	15	12	11	15	17	15	17	16	16	17	15	14	17	14	15
329	P00739;P00739-2;A0A0A0MRD9;J3KTC3	P00739;P00739-2;A0A0A0MRD9	32;30;17;15	13;11;8;5	13;11;8;5	Haptoglobin-related protein	HPR	sp|P00739|HPTR_HUMAN Haptoglobin-related protein OS=Homo sapiens OX=9606 GN=HPR PE=2 SV=2;sp|P00739-2|HPTR_HUMAN Isoform 2 of Haptoglobin-related protein OS=Homo sapiens OX=9606 GN=HPR;tr|A0A0A0MRD9|A0A0A0MRD9_HUMAN Haptoglobin-related protein OS=Homo sapi	4	32	13	13	30	30	31	30	29	31	30	30	30	30	29	30	27	12	12	13	12	11	13	12	12	12	12	11	12	10	13	12	13	12	12	13	12	11	13	12	12
712	Q9NZP8;H0YFL7;F5GWF3;F5H7C8;F5H6S5;H0YGP8;F5H2Z5	Q9NZP8	12;3;3;2;2;1;1	11;2;3;2;2;1;1	11;2;3;2;2;1;1	Complement C1r subcomponent-like protein	C1RL	sp|Q9NZP8|C1RL_HUMAN Complement C1r subcomponent-like protein OS=Homo sapiens OX=9606 GN=C1RL PE=1 SV=2	7	12	11	11	10	12	12	10	10	10	11	10	12	12	8	9	8	9	11	11	9	9	9	10	9	11	11	7	8	7	11	11	11	9	11	11	9	9	9	10	9
409	P02790;Q9BS19	P02790;Q9BS19	40;24	40;24	40;24	Hemopexin	HPX	sp|P02790|HEMO_HUMAN Hemopexin OS=Homo sapiens OX=9606 GN=HPX PE=1 SV=2;tr|Q9BS19|Q9BS19_HUMAN Epididymis secretory sperm binding protein OS=Homo sapiens OX=9606 GN=HPX PE=1 SV=1	2	40	40	40	36	35	36	38	34	34	35	30	30	30	29	31	30	36	35	36	38	34	34	35	30	30	30	29	31	30	38	31	38	36	35	36	38	34	34	35	30
475	P0C0L5;F5GXS0;A0A3B3ISA6	P0C0L5;F5GXS0;A0A3B3ISA6	107;104;72	5;5;5	1;1;1	Complement C4-B;Complement C4 beta chain;Complement C4-B alpha chain;C4a anaphylatoxin;C4b-B;C4d-B;Complement C4 gamma chain	C4B	sp|P0C0L5|CO4B_HUMAN Complement C4-B OS=Homo sapiens OX=9606 GN=C4B PE=1 SV=2;tr|F5GXS0|F5GXS0_HUMAN C4a anaphylatoxin OS=Homo sapiens OX=9606 GN=C4B PE=1 SV=1;tr|A0A3B3ISA6|A0A3B3ISA6_HUMAN C4a anaphylatoxin (Fragment) OS=Homo sapiens OX=9606 GN=C4B PE=1	3	107	5	1	96	103	98	100	93	98	98	93	95	101	93	92	93	3	5	5	5	5	5	5	4	5	4	4	4	4	5	5	5	0	1	1	1	1	1	1	0
465	P08519;A0A087WWY0	P08519	47;5	45;5	44;5	Apolipoprotein(a)	LPA	sp|P08519|APOA_HUMAN Apolipoprotein(a) OS=Homo sapiens OX=9606 GN=LPA PE=1 SV=1	2	47	45	44	22	46	19	15	23	14	45	31	20	38	36	30	6	20	44	17	13	21	12	43	29	18	36	34	28	4	44	36	44	20	43	17	13	21	12	42	29
105	P49908;A0A182DWH7;A0A182DWH8;R4GMT5	P49908;A0A182DWH7;A0A182DWH8	9;9;6;1	9;9;6;1	9;9;6;1	Selenoprotein P	SEPP1	sp|P49908|SEPP1_HUMAN Selenoprotein P OS=Homo sapiens OX=9606 GN=SELENOP PE=1 SV=3;tr|A0A182DWH7|A0A182DWH7_HUMAN Selenoprotein P (Fragment) OS=Homo sapiens OX=9606 GN=SELENOP PE=1 SV=1;tr|A0A182DWH8|A0A182DWH8_HUMAN Selenoprotein P (Fragment) OS=Homo sapi	4	9	9	9	8	6	9	7	8	6	6	7	8	7	7	7	8	8	6	9	7	8	6	6	7	8	7	7	7	8	9	8	9	8	6	9	7	8	6	6	7
610	Q04756	Q04756	20	20	1	Hepatocyte growth factor activator;Hepatocyte growth factor activator short chain;Hepatocyte growth factor activator long chain	HGFAC	sp|Q04756|HGFA_HUMAN Hepatocyte growth factor activator OS=Homo sapiens OX=9606 GN=HGFAC PE=1 SV=1	1	20	20	1	17	18	19	16	15	16	16	19	16	14	17	19	11	17	18	19	16	15	16	16	19	16	14	17	19	11	19	19	19	1	0	0	1	0	0	1	0
356	P01700	P01700	3	3	1	Ig lambda chain V-I region HA		sp|P01700|LV147_HUMAN Immunoglobulin lambda variable 1-47 OS=Homo sapiens OX=9606 GN=IGLV1-47 PE=1 SV=2	1	3	3	1	3	3	3	3	3	3	3	3	3	2	3	3	3	3	3	3	3	3	3	3	3	3	2	3	3	3	3	3	3	1	1	1	1	1	1	1	1
14	A0A075B6S5	A0A075B6S5	4	3	3		IGKV1-27	sp|A0A075B6S5|KV127_HUMAN Immunoglobulin kappa variable 1-27 OS=Homo sapiens OX=9606 GN=IGKV1-27 PE=3 SV=1	1	4	3	3	3	4	3	2	3	2	3	3	3	4	2	2	3	2	3	2	1	2	1	2	2	2	3	1	2	2	3	3	3	2	3	2	1	2	1	2	2
604	P98160;H0Y5A9	P98160	20;1	20;1	20;1	Basement membrane-specific heparan sulfate proteoglycan core protein;Endorepellin;LG3 peptide	HSPG2	sp|P98160|PGBM_HUMAN Basement membrane-specific heparan sulfate proteoglycan core protein OS=Homo sapiens OX=9606 GN=HSPG2 PE=1 SV=4	2	20	20	20	9	6	13	13	8	7	6	11	5	5	9	8	8	9	6	13	13	8	7	6	11	5	5	9	8	8	13	11	13	9	6	13	13	8	7	6	11
0	O75340;H0Y9X3;A0A024QZ42;A0A087WZ38;O75340-2	O75340;H0Y9X3;A0A024QZ42;A0A087WZ38;O75340-2	1;1;1;1;1	1;1;1;1;1	1;1;1;1;1	Programmed cell death protein 6	PDCD6	sp|O75340|PDCD6_HUMAN Programmed cell death protein 6 OS=Homo sapiens OX=9606 GN=PDCD6 PE=1 SV=1;tr|H0Y9X3|H0Y9X3_HUMAN Programmed cell death protein 6 (Fragment) OS=Homo sapiens OX=9606 GN=PDCD6 PE=1 SV=1;tr|A0A024QZ42|A0A024QZ42_HUMAN HCG1985580, isoform	5	1	1	1	0	0	1	0	1	1	0	1	0	0	1	0	0	0	0	1	0	1	1	0	1	0	0	1	0	0	1	1	1	0	0	1	0	1	1	0	1
86	A0A0C4DH73;P01611	A0A0C4DH73;P01611	3;3	2;2	1;1	Ig kappa chain V-I region Wes	IGKV1-12	sp|A0A0C4DH73|KV112_HUMAN Immunoglobulin kappa variable 1-12 OS=Homo sapiens OX=9606 GN=IGKV1-12 PE=3 SV=1;sp|P01611|KVD12_HUMAN Immunoglobulin kappa variable 1D-12 OS=Homo sapiens OX=9606 GN=IGKV1D-12 PE=1 SV=2	2	3	2	1	3	2	2	2	3	2	2	3	2	2	2	2	3	2	1	1	1	2	1	1	2	1	1	1	1	2	2	2	2	1	1	1	1	1	1	1	1
295	O00391;O00391-2;A8MXT8	O00391;O00391-2	28;27;2	28;27;2	28;27;2	Sulfhydryl oxidase 1	QSOX1	sp|O00391|QSOX1_HUMAN Sulfhydryl oxidase 1 OS=Homo sapiens OX=9606 GN=QSOX1 PE=1 SV=3;sp|O00391-2|QSOX1_HUMAN Isoform 2 of Sulfhydryl oxidase 1 OS=Homo sapiens OX=9606 GN=QSOX1	3	28	28	28	23	20	23	19	20	20	22	21	16	16	14	19	20	23	20	23	19	20	20	22	21	16	16	14	19	20	23	21	23	23	20	23	19	20	20	22	21
565	P36222	P36222	2	2	2	Chitinase-3-like protein 1	CHI3L1	sp|P36222|CH3L1_HUMAN Chitinase-3-like protein 1 OS=Homo sapiens OX=9606 GN=CHI3L1 PE=1 SV=2	1	2	2	2	1	0	0	0	0	1	1	0	0	1	0	0	1	1	0	0	0	0	1	1	0	0	1	0	0	1	1	1	1	1	0	0	0	0	1	1	0
508	P15144;H0YMC1;H0YLZ8	P15144	22;2;1	22;2;1	22;2;1	Aminopeptidase N	ANPEP	sp|P15144|AMPN_HUMAN Aminopeptidase N OS=Homo sapiens OX=9606 GN=ANPEP PE=1 SV=4	3	22	22	22	15	15	17	13	15	16	14	15	15	8	8	16	12	15	15	17	13	15	16	14	15	15	8	8	16	12	17	16	17	15	15	17	13	15	16	14	15
552	P27918;E9PAQ1;C9J7V5	P27918;E9PAQ1	14;11;3	14;11;3	14;11;3	Properdin	CFP	sp|P27918|PROP_HUMAN Properdin OS=Homo sapiens OX=9606 GN=CFP PE=1 SV=2;tr|E9PAQ1|E9PAQ1_HUMAN Properdin OS=Homo sapiens OX=9606 GN=CFP PE=1 SV=1	3	14	14	14	10	10	12	10	13	12	11	11	13	10	12	12	11	10	10	12	10	13	12	11	11	13	10	12	12	11	13	13	13	10	10	12	10	13	12	11	11
138	A1L4H1;A1L4H1-2	A1L4H1;A1L4H1-2	6;3	6;3	6;3	Soluble scavenger receptor cysteine-rich domain-containing protein SSC5D	SSC5D	sp|A1L4H1|SRCRL_HUMAN Soluble scavenger receptor cysteine-rich domain-containing protein SSC5D OS=Homo sapiens OX=9606 GN=SSC5D PE=1 SV=3;sp|A1L4H1-2|SRCRL_HUMAN Isoform 2 of Soluble scavenger receptor cysteine-rich domain-containing protein SSC5D OS=Homo	2	6	6	6	2	3	3	1	1	1	4	3	2	3	1	4	0	2	3	3	1	1	1	4	3	2	3	1	4	0	4	4	4	2	3	3	1	1	1	4	3
687	Q96PD5;Q96PD5-2;M0QYW3	Q96PD5;Q96PD5-2	23;21;1	23;21;1	20;18;0	N-acetylmuramoyl-L-alanine amidase	PGLYRP2	sp|Q96PD5|PGRP2_HUMAN N-acetylmuramoyl-L-alanine amidase OS=Homo sapiens OX=9606 GN=PGLYRP2 PE=1 SV=1;sp|Q96PD5-2|PGRP2_HUMAN Isoform 2 of N-acetylmuramoyl-L-alanine amidase OS=Homo sapiens OX=9606 GN=PGLYRP2	3	23	23	20	22	23	22	19	20	22	22	18	20	23	19	19	18	22	23	22	19	20	22	22	18	20	23	19	19	18	23	23	23	19	20	19	18	18	19	19	16
24	Q12913;A0A087WTK0;A0A087WVC6;Q12913-2;E9PPH3	Q12913;A0A087WTK0;A0A087WVC6;Q12913-2	4;4;4;4;1	4;4;4;4;1	4;4;4;4;1	Receptor-type tyrosine-protein phosphatase eta;Protein-tyrosine-phosphatase	PTPRJ	sp|Q12913|PTPRJ_HUMAN Receptor-type tyrosine-protein phosphatase eta OS=Homo sapiens OX=9606 GN=PTPRJ PE=1 SV=3;tr|A0A087WTK0|A0A087WTK0_HUMAN Protein-tyrosine-phosphatase OS=Homo sapiens OX=9606 GN=PTPRJ PE=1 SV=1;tr|A0A087WVC6|A0A087WVC6_HUMAN Protein-ty	5	4	4	4	4	2	3	2	3	3	1	3	2	3	3	3	2	4	2	3	2	3	3	1	3	2	3	3	3	2	4	3	4	4	2	3	2	3	3	1	3
665	Q86SQ4;Q86SQ4-3;Q86SQ4-2;Q86SQ4-4;F5H2L1	Q86SQ4;Q86SQ4-3;Q86SQ4-2;Q86SQ4-4	5;5;5;5;1	5;5;5;5;1	5;5;5;5;1	G-protein coupled receptor 126	GPR126	sp|Q86SQ4|AGRG6_HUMAN Adhesion G-protein coupled receptor G6 OS=Homo sapiens OX=9606 GN=ADGRG6 PE=1 SV=3;sp|Q86SQ4-3|AGRG6_HUMAN Isoform 3 of Adhesion G-protein coupled receptor G6 OS=Homo sapiens OX=9606 GN=ADGRG6;sp|Q86SQ4-2|AGRG6_HUMAN Isoform 2 of Adhe	5	5	5	5	1	1	4	2	2	2	3	2	4	2	0	1	3	1	1	4	2	2	2	3	2	4	2	0	1	3	4	4	4	1	1	4	2	2	2	3	2
704	Q9H4G4;Q5VZR0;A0A087WUM5	Q9H4G4;Q5VZR0	3;2;1	3;2;1	3;2;1	Golgi-associated plant pathogenesis-related protein 1	GLIPR2	sp|Q9H4G4|GAPR1_HUMAN Golgi-associated plant pathogenesis-related protein 1 OS=Homo sapiens OX=9606 GN=GLIPR2 PE=1 SV=3;tr|Q5VZR0|Q5VZR0_HUMAN Golgi-associated plant pathogenesis-related protein 1 OS=Homo sapiens OX=9606 GN=GLIPR2 PE=1 SV=1	3	3	3	3	1	1	1	1	1	1	1	2	0	1	1	2	1	1	1	1	1	1	1	1	2	0	1	1	2	1	1	2	2	1	1	1	1	1	1	1	2
647	Q16706	Q16706	9	9	9	Alpha-mannosidase 2	MAN2A1	sp|Q16706|MA2A1_HUMAN Alpha-mannosidase 2 OS=Homo sapiens OX=9606 GN=MAN2A1 PE=1 SV=2	1	9	9	9	3	3	1	3	3	0	3	4	2	2	1	7	1	3	3	1	3	3	0	3	4	2	2	1	7	1	3	7	7	3	3	1	3	3	0	3	4
436	P05546;P_A6QPP2;CON__tr|P_A6QPP2|A6QPP2_BOVIN	P05546	27;5;5	27;5;5	27;5;5	Heparin cofactor 2	SERPIND1	sp|P05546|HEP2_HUMAN Heparin cofactor 2 OS=Homo sapiens OX=9606 GN=SERPIND1 PE=1 SV=3	3	27	27	27	25	25	25	25	25	25	27	25	22	23	23	20	24	25	25	25	25	25	25	27	25	22	23	23	20	24	27	25	27	25	25	25	25	25	25	27	25
562	P34096	P34096	3	3	3	Ribonuclease 4	RNASE4	sp|P34096|RNAS4_HUMAN Ribonuclease 4 OS=Homo sapiens OX=9606 GN=RNASE4 PE=1 SV=3	1	3	3	3	1	2	1	2	0	1	2	0	3	2	2	0	2	1	2	1	2	0	1	2	0	3	2	2	0	2	2	3	3	1	2	1	2	0	1	2	0
396	P02749;J3QLI0;J3QRN2;J3KS17	P02749	25;12;11;8	25;12;11;8	23;12;11;6	Beta-2-glycoprotein 1	APOH	sp|P02749|APOH_HUMAN Beta-2-glycoprotein 1 OS=Homo sapiens OX=9606 GN=APOH PE=1 SV=3	4	25	25	23	24	23	22	22	21	24	24	20	21	23	21	21	22	24	23	22	22	21	24	24	20	21	23	21	21	22	24	23	24	22	21	20	20	19	22	22	18
379	P01871;P01871-2	P01871;P01871-2	28;27	28;27	28;27	Ig mu chain C region	IGHM	sp|P01871|IGHM_HUMAN Immunoglobulin heavy constant mu OS=Homo sapiens OX=9606 GN=IGHM PE=1 SV=4;sp|P01871-2|IGHM_HUMAN Isoform 2 of Immunoglobulin heavy constant mu OS=Homo sapiens OX=9606 GN=IGHM	2	28	28	28	25	24	23	22	25	24	22	28	25	23	23	23	22	25	24	23	22	25	24	22	28	25	23	23	23	22	25	28	28	25	24	23	22	25	24	22	28
301	O14791;O14791-2;O14791-3;B1AH96;B1AH94;B1AH95;F8WCH3	O14791;O14791-2;O14791-3	26;26;24;12;3;1;1	26;26;24;12;3;1;1	26;26;24;12;3;1;1	Apolipoprotein L1	APOL1	sp|O14791|APOL1_HUMAN Apolipoprotein L1 OS=Homo sapiens OX=9606 GN=APOL1 PE=1 SV=5;sp|O14791-2|APOL1_HUMAN Isoform 2 of Apolipoprotein L1 OS=Homo sapiens OX=9606 GN=APOL1;sp|O14791-3|APOL1_HUMAN Isoform 3 of Apolipoprotein L1 OS=Homo sapiens OX=9606 GN=APO	7	26	26	26	22	21	22	23	22	25	26	24	24	26	24	23	20	22	21	22	23	22	25	26	24	24	26	24	23	20	26	26	26	22	21	22	23	22	25	26	24
50	P15151;A0A0A0MSA9;A0A0C4DG49;P15151-3;P15151-2;P15151-4	P15151;A0A0A0MSA9;A0A0C4DG49;P15151-3;P15151-2;P15151-4	5;5;5;5;5;5	5;5;5;5;5;5	5;5;5;5;5;5	Poliovirus receptor	PVR	sp|P15151|PVR_HUMAN Poliovirus receptor OS=Homo sapiens OX=9606 GN=PVR PE=1 SV=2;tr|A0A0A0MSA9|A0A0A0MSA9_HUMAN Poliovirus receptor OS=Homo sapiens OX=9606 GN=PVR PE=1 SV=1;tr|A0A0C4DG49|A0A0C4DG49_HUMAN Poliovirus receptor OS=Homo sapiens OX=9606 GN=PVR P	6	5	5	5	4	5	4	4	2	4	4	4	4	4	4	4	4	4	5	4	4	2	4	4	4	4	4	4	4	4	5	4	5	4	5	4	4	2	4	4	4
534	P22897;P22897-2	P22897;P22897-2	8;4	8;4	8;4	Macrophage mannose receptor 1	MRC1	sp|P22897|MRC1_HUMAN Macrophage mannose receptor 1 OS=Homo sapiens OX=9606 GN=MRC1 PE=1 SV=1;sp|P22897-2|MRC1_HUMAN Isoform 2 of Macrophage mannose receptor 1 OS=Homo sapiens OX=9606 GN=MRC1	2	8	8	8	0	2	0	0	1	0	3	0	0	1	0	1	6	0	2	0	0	1	0	3	0	0	1	0	1	6	3	6	6	0	2	0	0	1	0	3	0
339	P01019	P01019	25	25	25	Angiotensinogen;Angiotensin-1;Angiotensin-2;Angiotensin-3;Angiotensin-4;Angiotensin 1-9;Angiotensin 1-7;Angiotensin 1-5;Angiotensin 1-4	AGT	sp|P01019|ANGT_HUMAN Angiotensinogen OS=Homo sapiens OX=9606 GN=AGT PE=1 SV=1	1	25	25	25	22	22	21	24	22	21	24	22	20	21	21	20	21	22	22	21	24	22	21	24	22	20	21	21	20	21	24	22	24	22	22	21	24	22	21	24	22
701	Q9H257;Q9H257-3;Q9H257-2	Q9H257;Q9H257-3;Q9H257-2	2;2;2	2;2;2	2;2;2	Caspase recruitment domain-containing protein 9	CARD9	sp|Q9H257|CARD9_HUMAN Caspase recruitment domain-containing protein 9 OS=Homo sapiens OX=9606 GN=CARD9 PE=1 SV=2;sp|Q9H257-3|CARD9_HUMAN Isoform 3 of Caspase recruitment domain-containing protein 9 OS=Homo sapiens OX=9606 GN=CARD9;sp|Q9H257-2|CARD9_HUMAN I	3	2	2	2	0	1	1	0	1	0	1	0	0	1	1	0	0	0	1	1	0	1	0	1	0	0	1	1	0	0	1	1	1	0	1	1	0	1	0	1	0
54	A0A0A0MT36;A0A0C4DH26	A0A0A0MT36;A0A0C4DH26	2;1	2;1	1;1		IGKV6D-21;IGKV6D-41	sp|A0A0A0MT36|KVD21_HUMAN Immunoglobulin kappa variable 6D-21 OS=Homo sapiens OX=9606 GN=IGKV6D-21 PE=3 SV=1;sp|A0A0C4DH26|KVD41_HUMAN Probable non-functional immunoglobulin kappa variable 6D-41 OS=Homo sapiens OX=9606 GN=IGKV6D-41 PE=5 SV=1	2	2	2	1	2	2	2	2	2	2	2	2	2	2	1	1	2	2	2	2	2	2	2	2	2	2	2	1	1	2	2	2	2	1	1	1	1	1	1	1	1
74	A0A0C4DH29	A0A0C4DH29	4	3	3		IGHV1-3	sp|A0A0C4DH29|HV103_HUMAN Immunoglobulin heavy variable 1-3 OS=Homo sapiens OX=9606 GN=IGHV1-3 PE=3 SV=1	1	4	3	3	3	2	1	1	2	1	2	1	1	2	2	2	3	2	1	0	0	1	0	1	0	0	1	1	1	2	2	2	2	2	1	0	0	1	0	1	0
312	O95445-2;Q5SRP5	O95445-2;Q5SRP5	10;9	2;2	2;2	Apolipoprotein M	APOM	sp|O95445-2|APOM_HUMAN Isoform 2 of Apolipoprotein M OS=Homo sapiens OX=9606 GN=APOM;tr|Q5SRP5|Q5SRP5_HUMAN Apolipoprotein M OS=Homo sapiens OX=9606 GN=APOM PE=1 SV=1	2	10	2	2	10	10	10	10	9	10	10	10	10	8	10	10	10	2	2	2	2	2	2	2	2	2	2	2	2	2	2	2	2	2	2	2	2	2	2	2	2
408	P02787;H7C5E8;F8WCI6;F8WEK9;P_Q2HJF0;CON__tr|P_Q2HJF0|Q2HJF0_BOVIN;F8WC57	P02787	88;12;8;5;2;2;1	88;12;8;5;2;2;1	66;11;1;1;0;0;1	Serotransferrin	TF	sp|P02787|TRFE_HUMAN Serotransferrin OS=Homo sapiens OX=9606 GN=TF PE=1 SV=3	7	88	88	66	77	79	78	77	68	82	78	69	65	78	64	70	71	77	79	78	77	68	82	78	69	65	78	64	70	71	82	78	82	58	60	60	58	52	62	59	52
527	P20742;P20742-2;F5GXY0	P20742;P20742-2	73;62;5	64;53;5	63;53;4	Pregnancy zone protein	PZP	sp|P20742|PZP_HUMAN Pregnancy zone protein OS=Homo sapiens OX=9606 GN=PZP PE=1 SV=4;sp|P20742-2|PZP_HUMAN Isoform 2 of Pregnancy zone protein OS=Homo sapiens OX=9606 GN=PZP	3	73	64	63	42	56	32	73	65	36	65	64	47	57	56	34	46	33	47	24	64	57	28	56	55	39	49	48	27	38	64	55	64	32	46	23	63	56	28	55	54
576	P48740-2;P48740-4	P48740-2;P48740-4	25;22	24;21	9;9	Mannan-binding lectin serine protease 1;Mannan-binding lectin serine protease 1 heavy chain;Mannan-binding lectin serine protease 1 light chain	MASP1	sp|P48740-2|MASP1_HUMAN Isoform 2 of Mannan-binding lectin serine protease 1 OS=Homo sapiens OX=9606 GN=MASP1;sp|P48740-4|MASP1_HUMAN Isoform 4 of Mannan-binding lectin serine protease 1 OS=Homo sapiens OX=9606 GN=MASP1	2	25	24	9	21	23	22	19	17	21	19	19	19	15	16	20	19	20	22	21	18	16	20	18	18	18	14	15	19	18	22	19	22	6	8	7	6	4	8	5	6
142	A8K979;A8K979-2	A8K979;A8K979-2	1;1	1;1	1;1	ERI1 exoribonuclease 2	ERI2	sp|A8K979|ERI2_HUMAN ERI1 exoribonuclease 2 OS=Homo sapiens OX=9606 GN=ERI2 PE=2 SV=2;sp|A8K979-2|ERI2_HUMAN Isoform 2 of ERI1 exoribonuclease 2 OS=Homo sapiens OX=9606 GN=ERI2	2	1	1	1	1	1	1	1	1	1	1	1	1	1	1	1	1	1	1	1	1	1	1	1	1	1	1	1	1	1	1	1	1	1	1	1	1	1	1	1	1
580	P51884;CON__sp|P_Q05443|LUM_BOVIN;P_Q05443	P51884	14;4;4	14;4;4	14;4;4	Lumican	LUM	sp|P51884|LUM_HUMAN Lumican OS=Homo sapiens OX=9606 GN=LUM PE=1 SV=2	3	14	14	14	13	12	14	13	13	14	13	12	12	11	14	13	12	13	12	14	13	13	14	13	12	12	11	14	13	12	14	14	14	13	12	14	13	13	14	13	12
641	Q15582;H0Y8L3;S4R3C6;H0Y9D7;H0YAH8;H0YAB8;H0Y8M8;D6RBX4	Q15582;H0Y8L3	28;15;8;7;4;2;2;1	28;15;8;7;4;2;2;1	28;15;8;7;4;2;2;1	Transforming growth factor-beta-induced protein ig-h3	TGFBI	sp|Q15582|BGH3_HUMAN Transforming growth factor-beta-induced protein ig-h3 OS=Homo sapiens OX=9606 GN=TGFBI PE=1 SV=1;tr|H0Y8L3|H0Y8L3_HUMAN Transforming growth factor-beta-induced protein ig-h3 (Fragment) OS=Homo sapiens OX=9606 GN=TGFBI PE=1 SV=1	8	28	28	28	18	19	23	21	19	20	21	20	18	22	14	21	21	18	19	23	21	19	20	21	20	18	22	14	21	21	23	22	23	18	19	23	21	19	20	21	20
222	O14786;E7EX60;Q5T7F0;E9PEP6;O14786-3;O14786-2;Q5JWQ4;Q5JWQ6;H0Y4A0	O14786;E7EX60;Q5T7F0;E9PEP6;O14786-3;O14786-2;Q5JWQ4;Q5JWQ6	15;15;15;15;15;15;14;10;4	15;15;15;15;15;15;14;10;4	15;15;15;15;15;15;14;10;4	Neuropilin-1	NRP1	sp|O14786|NRP1_HUMAN Neuropilin-1 OS=Homo sapiens OX=9606 GN=NRP1 PE=1 SV=3;tr|E7EX60|E7EX60_HUMAN Neuropilin-1 OS=Homo sapiens OX=9606 GN=NRP1 PE=1 SV=1;tr|Q5T7F0|Q5T7F0_HUMAN Neuropilin OS=Homo sapiens OX=9606 GN=NRP1 PE=1 SV=1;tr|E9PEP6|E9PEP6_HUMAN Neu	9	15	15	15	5	7	7	6	3	8	3	5	2	7	2	6	11	5	7	7	6	3	8	3	5	2	7	2	6	11	8	11	11	5	7	7	6	3	8	3	5
428	P05019;P05019-2;P05019-3;P05019-4	P05019;P05019-2;P05019-3;P05019-4	3;3;3;3	3;3;3;3	3;3;3;3	Insulin-like growth factor I	IGF1	sp|P05019|IGF1_HUMAN Insulin-like growth factor I OS=Homo sapiens OX=9606 GN=IGF1 PE=1 SV=1;sp|P05019-2|IGF1_HUMAN Isoform 2 of Insulin-like growth factor I OS=Homo sapiens OX=9606 GN=IGF1;sp|P05019-3|IGF1_HUMAN Isoform 3 of Insulin-like growth factor I OS	4	3	3	3	2	1	2	1	1	1	2	1	1	1	1	1	1	2	1	2	1	1	1	2	1	1	1	1	1	1	2	1	2	2	1	2	1	1	1	2	1
528	P20774;Q5TBF5	P20774;Q5TBF5	4;2	4;2	4;2	Mimecan	OGN	sp|P20774|MIME_HUMAN Mimecan OS=Homo sapiens OX=9606 GN=OGN PE=1 SV=1;tr|Q5TBF5|Q5TBF5_HUMAN Mimecan (Fragment) OS=Homo sapiens OX=9606 GN=OGN PE=1 SV=1	2	4	4	4	1	0	0	1	1	1	0	0	1	0	3	0	0	1	0	0	1	1	1	0	0	1	0	3	0	0	1	3	3	1	0	0	1	1	1	0	0
265	P03952;H0YAC1;C9J075;A0A0C4DGJ9;P20718	P03952;H0YAC1	37;37;4;1;1	37;37;4;1;1	13;13;1;1;1	Plasma kallikrein;Plasma kallikrein heavy chain;Plasma kallikrein light chain	KLKB1	sp|P03952|KLKB1_HUMAN Plasma kallikrein OS=Homo sapiens OX=9606 GN=KLKB1 PE=1 SV=1;tr|H0YAC1|H0YAC1_HUMAN Plasma kallikrein (Fragment) OS=Homo sapiens OX=9606 GN=KLKB1 PE=1 SV=1	5	37	37	13	35	36	35	37	35	35	36	35	34	32	33	33	34	35	36	35	37	35	35	36	35	34	32	33	33	34	37	35	37	13	12	12	13	12	12	13	12
29	Q13477;A0A087WWC0;A0A087X1F1;A0A087X1M5;A0A087X0U8;A0A087WXC9;Q13477-2;Q13477-3;U3KQ59;Q13477-4	Q13477;A0A087WWC0;A0A087X1F1;A0A087X1M5;A0A087X0U8;A0A087WXC9;Q13477-2;Q13477-3	3;3;3;3;3;3;3;3;1;1	3;3;3;3;3;3;3;3;1;1	3;3;3;3;3;3;3;3;1;1	Mucosal addressin cell adhesion molecule 1	MADCAM1	sp|Q13477|MADCA_HUMAN Mucosal addressin cell adhesion molecule 1 OS=Homo sapiens OX=9606 GN=MADCAM1 PE=1 SV=2;tr|A0A087WWC0|A0A087WWC0_HUMAN Mucosal addressin cell adhesion molecule 1 OS=Homo sapiens OX=9606 GN=MADCAM1 PE=1 SV=1;tr|A0A087X1F1|A0A087X1F1_HU	10	3	3	3	0	0	3	1	1	1	1	1	0	1	0	2	0	0	0	3	1	1	1	1	1	0	1	0	2	0	3	2	3	0	0	3	1	1	1	1	1
288	P55083;K7ES70;P55083-2	P55083;K7ES70;P55083-2	1;1;1	1;1;1	1;1;1	Microfibril-associated glycoprotein 4	MFAP4	sp|P55083|MFAP4_HUMAN Microfibril-associated glycoprotein 4 OS=Homo sapiens OX=9606 GN=MFAP4 PE=1 SV=2;tr|K7ES70|K7ES70_HUMAN Microfibril-associated glycoprotein 4 OS=Homo sapiens OX=9606 GN=MFAP4 PE=1 SV=1;sp|P55083-2|MFAP4_HUMAN Isoform 2 of Microfibril-	3	1	1	1	1	1	1	0	1	0	1	1	1	1	1	0	1	1	1	1	0	1	0	1	1	1	1	1	0	1	1	1	1	1	1	1	0	1	0	1	1
404	P02765;C9JV77;P_P12763;CON__sp|P_P12763|FETUA_BOVIN	P02765;C9JV77	15;13;3;3	15;13;3;3	15;13;3;3	Alpha-2-HS-glycoprotein;Alpha-2-HS-glycoprotein chain A;Alpha-2-HS-glycoprotein chain B	AHSG	sp|P02765|FETUA_HUMAN Alpha-2-HS-glycoprotein OS=Homo sapiens OX=9606 GN=AHSG PE=1 SV=2;tr|C9JV77|C9JV77_HUMAN Alpha-2-HS-glycoprotein OS=Homo sapiens OX=9606 GN=AHSG PE=1 SV=1	4	15	15	15	14	12	13	12	10	13	12	10	10	11	10	10	11	14	12	13	12	10	13	12	10	10	11	10	10	11	14	11	14	14	12	13	12	10	13	12	10
268	P05106;H3BM21;P05106-2;P05106-3	P05106;H3BM21;P05106-2;P05106-3	1;1;1;1	1;1;1;1	1;1;1;1	Integrin beta-3;Integrin beta	ITGB3	sp|P05106|ITB3_HUMAN Integrin beta-3 OS=Homo sapiens OX=9606 GN=ITGB3 PE=1 SV=2;tr|H3BM21|H3BM21_HUMAN Integrin beta (Fragment) OS=Homo sapiens OX=9606 PE=3 SV=1;sp|P05106-2|ITB3_HUMAN Isoform Beta-3B of Integrin beta-3 OS=Homo sapiens OX=9606 GN=ITGB3;sp|	4	1	1	1	0	0	0	0	0	1	0	0	0	0	0	0	0	0	0	0	0	0	1	0	0	0	0	0	0	0	1	0	1	0	0	0	0	0	1	0	0
179	C9JF17;P05090;C9JX71;F8WBT9	C9JF17;P05090	11;11;5;1	11;11;5;1	11;11;5;1	Apolipoprotein D	APOD	tr|C9JF17|C9JF17_HUMAN Apolipoprotein D (Fragment) OS=Homo sapiens OX=9606 GN=APOD PE=1 SV=1;sp|P05090|APOD_HUMAN Apolipoprotein D OS=Homo sapiens OX=9606 GN=APOD PE=1 SV=1	4	11	11	11	9	7	11	7	8	9	9	8	8	7	7	7	9	9	7	11	7	8	9	9	8	8	7	7	7	9	11	9	11	9	7	11	7	8	9	9	8
35	A0A087X0Q4;P01614;A0A087WW87	A0A087X0Q4;P01614;A0A087WW87	3;2;2	2;1;1	2;1;1	Ig kappa chain V-II region Cum	IGKV2-40	tr|A0A087X0Q4|A0A087X0Q4_HUMAN Immunoglobulin kappa variable 2-40 OS=Homo sapiens OX=9606 GN=IGKV2-40 PE=1 SV=1;sp|P01614|KVD40_HUMAN Immunoglobulin kappa variable 2D-40 OS=Homo sapiens OX=9606 GN=IGKV2D-40 PE=1 SV=2;sp|A0A087WW87|KV240_HUMAN Immunoglobuli	3	3	2	2	1	1	1	2	2	2	2	1	1	2	1	2	2	0	0	0	1	1	1	1	0	0	1	0	1	1	1	1	1	0	0	0	1	1	1	1	0
415	P04066	P04066	2	2	2	Tissue alpha-L-fucosidase	FUCA1	sp|P04066|FUCO_HUMAN Tissue alpha-L-fucosidase OS=Homo sapiens OX=9606 GN=FUCA1 PE=1 SV=4	1	2	2	2	0	1	2	1	2	1	2	2	1	1	0	2	1	0	1	2	1	2	1	2	2	1	1	0	2	1	2	2	2	0	1	2	1	2	1	2	2
537	P23142-4	P23142-4	27	8	0	Fibulin-1	FBLN1	sp|P23142-4|FBLN1_HUMAN Isoform C of Fibulin-1 OS=Homo sapiens OX=9606 GN=FBLN1	1	27	8	0	25	22	23	22	23	23	22	25	20	19	22	24	23	6	6	6	5	6	5	6	7	4	5	6	6	7	6	7	7	0	0	0	0	0	0	0	0
305	O43866	O43866	16	16	16	CD5 antigen-like	CD5L	sp|O43866|CD5L_HUMAN CD5 antigen-like OS=Homo sapiens OX=9606 GN=CD5L PE=1 SV=1	1	16	16	16	16	16	16	16	16	16	16	16	16	16	15	16	16	16	16	16	16	16	16	16	16	16	16	15	16	16	16	16	16	16	16	16	16	16	16	16	16
333	P00748	P00748	25	25	25	Coagulation factor XII;Coagulation factor XIIa heavy chain;Beta-factor XIIa part 1;Coagulation factor XIIa light chain	F12	sp|P00748|FA12_HUMAN Coagulation factor XII OS=Homo sapiens OX=9606 GN=F12 PE=1 SV=3	1	25	25	25	22	22	22	23	21	22	22	20	21	20	20	20	19	22	22	22	23	21	22	22	20	21	20	20	20	19	23	21	23	22	22	22	23	21	22	22	20
511	P15814;C9JEE0	P15814	3;1	2;1	2;1	Immunoglobulin lambda-like polypeptide 1	IGLL1	sp|P15814|IGLL1_HUMAN Immunoglobulin lambda-like polypeptide 1 OS=Homo sapiens OX=9606 GN=IGLL1 PE=1 SV=1	2	3	2	2	2	1	2	2	3	2	2	2	1	2	2	1	2	1	0	1	1	2	1	1	1	0	1	1	0	1	2	1	2	1	0	1	1	2	1	1	1
715	Q9UGM5;Q9UGM5-2;E9PG08;F8WEP7;F8WAW1;C9JC68	Q9UGM5;Q9UGM5-2;E9PG08	14;10;9;4;1;1	14;10;9;4;1;1	14;10;9;4;1;1	Fetuin-B	FETUB	sp|Q9UGM5|FETUB_HUMAN Fetuin-B OS=Homo sapiens OX=9606 GN=FETUB PE=1 SV=2;sp|Q9UGM5-2|FETUB_HUMAN Isoform 2 of Fetuin-B OS=Homo sapiens OX=9606 GN=FETUB;tr|E9PG08|E9PG08_HUMAN Fetuin-B OS=Homo sapiens OX=9606 GN=FETUB PE=1 SV=1	6	14	14	14	10	11	12	12	11	11	14	11	11	9	10	10	9	10	11	12	12	11	11	14	11	11	9	10	10	9	14	11	14	10	11	12	12	11	11	14	11
364	P01718	P01718	4	2	2	Ig lambda chain V-IV region Kern		sp|P01718|LV327_HUMAN Immunoglobulin lambda variable 3-27 OS=Homo sapiens OX=9606 GN=IGLV3-27 PE=1 SV=2	1	4	2	2	3	3	4	3	4	4	2	4	3	3	3	4	4	1	1	2	1	2	2	1	2	1	1	2	2	2	2	2	2	1	1	2	1	2	2	1	2
8	A0A075B6J9	A0A075B6J9	3	3	2		IGLV2-18	sp|A0A075B6J9|LV218_HUMAN Immunoglobulin lambda variable 2-18 OS=Homo sapiens OX=9606 GN=IGLV2-18 PE=3 SV=2	1	3	3	2	2	3	2	2	3	2	2	2	3	2	3	2	2	2	3	2	2	3	2	2	2	3	2	3	2	2	3	3	3	2	2	2	2	2	2	2	2
269	P31146;H3BRY3	P31146;H3BRY3	1;1	1;1	1;1	Coronin-1A;Coronin	CORO1A	sp|P31146|COR1A_HUMAN Coronin-1A OS=Homo sapiens OX=9606 GN=CORO1A PE=1 SV=4;tr|H3BRY3|H3BRY3_HUMAN Coronin OS=Homo sapiens OX=9606 GN=CORO1A PE=1 SV=1	2	1	1	1	1	0	1	0	0	0	0	0	0	0	0	0	0	1	0	1	0	0	0	0	0	0	0	0	0	0	1	0	1	1	0	1	0	0	0	0	0
564	P35858;P35858-2	P35858;P35858-2	24;24	24;24	24;24	Insulin-like growth factor-binding protein complex acid labile subunit	IGFALS	sp|P35858|ALS_HUMAN Insulin-like growth factor-binding protein complex acid labile subunit OS=Homo sapiens OX=9606 GN=IGFALS PE=1 SV=1;sp|P35858-2|ALS_HUMAN Isoform 2 of Insulin-like growth factor-binding protein complex acid labile subunit OS=Homo sapiens	2	24	24	24	21	23	21	22	22	22	22	21	21	22	21	22	21	21	23	21	22	22	22	22	21	21	22	21	22	21	23	22	23	21	23	21	22	22	22	22	21
116	A0A2R8Y4Z1	A0A2R8Y4Z1	1	1	1			tr|A0A2R8Y4Z1|A0A2R8Y4Z1_HUMAN Protein HEG homolog 1 (Fragment) OS=Homo sapiens OX=9606 GN=HEG1 PE=1 SV=1	1	1	1	1	0	0	1	0	0	0	0	0	0	0	1	0	0	0	0	1	0	0	0	0	0	0	0	1	0	0	1	1	1	0	0	1	0	0	0	0	0
533	P22891;P22891-2	P22891;P22891-2	14;14	14;14	14;14	Vitamin K-dependent protein Z	PROZ	sp|P22891|PROZ_HUMAN Vitamin K-dependent protein Z OS=Homo sapiens OX=9606 GN=PROZ PE=1 SV=2;sp|P22891-2|PROZ_HUMAN Isoform 2 of Vitamin K-dependent protein Z OS=Homo sapiens OX=9606 GN=PROZ	2	14	14	14	12	11	10	13	9	11	11	10	11	11	8	11	7	12	11	10	13	9	11	11	10	11	11	8	11	7	13	11	13	12	11	10	13	9	11	11	10
310	O75882-2;O75882;O75882-3	O75882-2;O75882;O75882-3	47;46;46	47;46;46	47;46;46	Attractin	ATRN	sp|O75882-2|ATRN_HUMAN Isoform 2 of Attractin OS=Homo sapiens OX=9606 GN=ATRN;sp|O75882|ATRN_HUMAN Attractin OS=Homo sapiens OX=9606 GN=ATRN PE=1 SV=2;sp|O75882-3|ATRN_HUMAN Isoform 3 of Attractin OS=Homo sapiens OX=9606 GN=ATRN	3	47	47	47	37	37	40	38	36	38	40	34	34	31	33	33	30	37	37	40	38	36	38	40	34	34	31	33	33	30	40	34	40	37	37	40	38	36	38	40	34
714	Q9UEW3;Q9UEW3-2;C9JKT8	Q9UEW3;Q9UEW3-2	3;3;1	3;3;1	3;3;1	Macrophage receptor MARCO	MARCO	sp|Q9UEW3|MARCO_HUMAN Macrophage receptor MARCO OS=Homo sapiens OX=9606 GN=MARCO PE=1 SV=1;sp|Q9UEW3-2|MARCO_HUMAN Isoform 2 of Macrophage receptor MARCO OS=Homo sapiens OX=9606 GN=MARCO	3	3	3	3	1	0	2	0	2	2	0	2	0	0	0	3	0	1	0	2	0	2	2	0	2	0	0	0	3	0	2	3	3	1	0	2	0	2	2	0	2
7	A0A1W2PQ80;A0A075B6I4	A0A1W2PQ80;A0A075B6I4	1;1	1;1	1;1		IGLV10-54	tr|A0A1W2PQ80|A0A1W2PQ80_HUMAN Immunoglobulin lambda variable 10-54 OS=Homo sapiens OX=9606 GN=IGLV10-54 PE=1 SV=1;sp|A0A075B6I4|LVX54_HUMAN Immunoglobulin lambda variable 10-54 OS=Homo sapiens OX=9606 GN=IGLV10-54 PE=3 SV=1	2	1	1	1	1	1	1	1	1	1	1	1	0	1	1	1	1	1	1	1	1	1	1	1	1	0	1	1	1	1	1	1	1	1	1	1	1	1	1	1	1
417	P04114;A8MUN2;A0A669KB70	P04114	306;55;6	306;55;6	306;55;6	Apolipoprotein B-100;Apolipoprotein B-48	APOB	sp|P04114|APOB_HUMAN Apolipoprotein B-100 OS=Homo sapiens OX=9606 GN=APOB PE=1 SV=2	3	306	306	306	290	293	278	282	282	275	286	264	269	281	256	258	258	290	293	278	282	282	275	286	264	269	281	256	258	258	293	281	293	290	293	278	282	282	275	286	264
549	P26992;Q5T8H6	P26992;Q5T8H6	2;1	2;1	2;1	Ciliary neurotrophic factor receptor subunit alpha	CNTFR	sp|P26992|CNTFR_HUMAN Ciliary neurotrophic factor receptor subunit alpha OS=Homo sapiens OX=9606 GN=CNTFR PE=1 SV=2;tr|Q5T8H6|Q5T8H6_HUMAN Ciliary neurotrophic factor receptor subunit alpha (Fragment) OS=Homo sapiens OX=9606 GN=CNTFR PE=1 SV=1	2	2	2	2	1	1	2	1	0	2	1	1	1	1	0	1	1	1	1	2	1	0	2	1	1	1	1	0	1	1	2	1	2	1	1	2	1	0	2	1	1
115	P21926;A6NNI4;A0A2R8Y478;G8JLH6	P21926;A6NNI4;A0A2R8Y478;G8JLH6	1;1;1;1	1;1;1;1	1;1;1;1	CD9 antigen;Tetraspanin	CD9	sp|P21926|CD9_HUMAN CD9 antigen OS=Homo sapiens OX=9606 GN=CD9 PE=1 SV=4;tr|A6NNI4|A6NNI4_HUMAN Tetraspanin OS=Homo sapiens OX=9606 GN=CD9 PE=1 SV=1;tr|A0A2R8Y478|A0A2R8Y478_HUMAN Tetraspanin OS=Homo sapiens OX=9606 GN=CD9 PE=1 SV=1;tr|G8JLH6|G8JLH6_HUMAN	4	1	1	1	0	0	0	1	0	0	0	0	0	0	0	0	0	0	0	0	1	0	0	0	0	0	0	0	0	0	1	0	1	0	0	0	1	0	0	0	0
260	P26927;G3XAK1;Q2TV78;Q2TV78-2;H7C0F8	P26927;G3XAK1	32;32;14;13;6	32;32;14;13;6	32;32;14;13;6	Hepatocyte growth factor-like protein;Hepatocyte growth factor-like protein alpha chain;Hepatocyte growth factor-like protein beta chain	MST1	sp|P26927|HGFL_HUMAN Hepatocyte growth factor-like protein OS=Homo sapiens OX=9606 GN=MST1 PE=1 SV=2;tr|G3XAK1|G3XAK1_HUMAN Hepatocyte growth factor-like protein OS=Homo sapiens OX=9606 GN=MST1 PE=1 SV=1	5	32	32	32	25	28	29	29	24	28	29	25	22	26	25	28	25	25	28	29	29	24	28	29	25	22	26	25	28	25	29	28	29	25	28	29	29	24	28	29	25
286	K7ERI9;P02654;K7EKP1;K7EJI9;K7ELM9;K7EPF9	K7ERI9;P02654;K7EKP1;K7EJI9;K7ELM9;K7EPF9	4;4;2;2;2;2	4;4;2;2;2;2	4;4;2;2;2;2	Apolipoprotein C-I;Truncated apolipoprotein C-I	APOC1	tr|K7ERI9|K7ERI9_HUMAN Apolipoprotein C-I (Fragment) OS=Homo sapiens OX=9606 GN=APOC1 PE=1 SV=1;sp|P02654|APOC1_HUMAN Apolipoprotein C-I OS=Homo sapiens OX=9606 GN=APOC1 PE=1 SV=1;tr|K7EKP1|K7EKP1_HUMAN Apolipoprotein C-I (Fragment) OS=Homo sapiens OX=9606	6	4	4	4	4	4	4	4	4	4	4	4	4	4	4	4	4	4	4	4	4	4	4	4	4	4	4	4	4	4	4	4	4	4	4	4	4	4	4	4	4
599	P69892;E9PBW4	P69892;E9PBW4	12;7	11;7	1;1	Hemoglobin subunit gamma-2	HBG2	sp|P69892|HBG2_HUMAN Hemoglobin subunit gamma-2 OS=Homo sapiens OX=9606 GN=HBG2 PE=1 SV=2;tr|E9PBW4|E9PBW4_HUMAN Hemoglobin subunit gamma-2 OS=Homo sapiens OX=9606 GN=HBG2 PE=1 SV=2	2	12	11	1	1	4	11	10	8	11	1	1	5	1	12	6	5	0	3	10	9	7	10	0	0	4	0	11	5	4	10	11	11	0	0	1	1	1	1	0	0
399	P02751-14;P02751-3;P02751-9;P02751-7;P02751-17;P02751-12	P02751-14;P02751-3;P02751-9;P02751-7;P02751-17;P02751-12	97;96;94;94;93;82	97;96;94;94;93;82	2;2;2;2;2;2	Fibronectin;Anastellin;Ugl-Y1;Ugl-Y2;Ugl-Y3	FN1	sp|P02751-14|FINC_HUMAN Isoform 14 of Fibronectin OS=Homo sapiens OX=9606 GN=FN1;sp|P02751-3|FINC_HUMAN Isoform 3 of Fibronectin OS=Homo sapiens OX=9606 GN=FN1;sp|P02751-9|FINC_HUMAN Isoform 9 of Fibronectin OS=Homo sapiens OX=9606 GN=FN1;sp|P02751-7|FINC_	6	97	97	2	93	91	90	84	95	83	84	82	81	82	76	85	75	93	91	90	84	95	83	84	82	81	82	76	85	75	95	85	95	2	2	2	2	2	2	2	2
85	A0A0C4DH67;A0A0C4DH69	A0A0C4DH67;A0A0C4DH69	4;3	4;3	3;2		IGKV1-8;IGKV1-9	sp|A0A0C4DH67|KV108_HUMAN Immunoglobulin kappa variable 1-8 OS=Homo sapiens OX=9606 GN=IGKV1-8 PE=3 SV=1;sp|A0A0C4DH69|KV109_HUMAN Immunoglobulin kappa variable 1-9 OS=Homo sapiens OX=9606 GN=IGKV1-9 PE=3 SV=1	2	4	4	3	3	3	3	3	3	2	3	3	3	2	3	2	3	3	3	3	3	3	2	3	3	3	2	3	2	3	3	3	3	2	2	2	2	2	1	2	2
605	Q01459	Q01459	7	7	7	Di-N-acetylchitobiase	CTBS	sp|Q01459|DIAC_HUMAN Di-N-acetylchitobiase OS=Homo sapiens OX=9606 GN=CTBS PE=1 SV=1	1	7	7	7	3	4	5	3	4	7	4	6	4	3	3	6	5	3	4	5	3	4	7	4	6	4	3	3	6	5	7	6	7	3	4	5	3	4	7	4	6
384	P02647;F8W696	P02647;F8W696	47;37	47;37	46;36	Apolipoprotein A-I;Proapolipoprotein A-I;Truncated apolipoprotein A-I	APOA1	sp|P02647|APOA1_HUMAN Apolipoprotein A-I OS=Homo sapiens OX=9606 GN=APOA1 PE=1 SV=1;tr|F8W696|F8W696_HUMAN Apolipoprotein A-I OS=Homo sapiens OX=9606 GN=APOA1 PE=1 SV=1	2	47	47	46	40	39	35	37	33	46	43	32	32	38	32	31	33	40	39	35	37	33	46	43	32	32	38	32	31	33	46	38	46	39	38	34	36	32	45	42	31
31	A0A0B4J2B8;A0A087WYE8	A0A0B4J2B8;A0A087WYE8	1;1	1;1	1;1		IGHV1OR15-9;IGHV1OR21-1	tr|A0A0B4J2B8|A0A0B4J2B8_HUMAN Immunoglobulin heavy variable 1/OR15-9 (non-functional) (Fragment) OS=Homo sapiens OX=9606 GN=IGHV1OR15-9 PE=1 SV=1;tr|A0A087WYE8|A0A087WYE8_HUMAN Immunoglobulin heavy variable 1/OR21-1 (non-functional) (Fragment) OS=Homo sap	2	1	1	1	0	1	0	0	1	0	0	0	0	0	0	0	0	0	1	0	0	1	0	0	0	0	0	0	0	0	1	0	1	0	1	0	0	1	0	0	0
270	Q5JPH6;H3BTB7;Q5JPH6-2	Q5JPH6;H3BTB7;Q5JPH6-2	1;1;1	1;1;1	1;1;1	Probable glutamate--tRNA ligase, mitochondrial	EARS2	sp|Q5JPH6|SYEM_HUMAN Probable glutamate--tRNA ligase, mitochondrial OS=Homo sapiens OX=9606 GN=EARS2 PE=1 SV=2;tr|H3BTB7|H3BTB7_HUMAN Glutamyl-tRNA synthetase OS=Homo sapiens OX=9606 GN=EARS2 PE=1 SV=1;sp|Q5JPH6-2|SYEM_HUMAN Isoform 2 of Probable glutamate	3	1	1	1	1	1	1	1	1	0	0	1	0	1	1	1	1	1	1	1	1	1	0	0	1	0	1	1	1	1	1	1	1	1	1	1	1	1	0	0	1
400	P02751-8;P02751-1;P02751;P02751-11;H0Y7Z1;H0Y4K8	P02751-8;P02751-1;P02751;P02751-11;H0Y7Z1	97;96;94;90;49;9	2;2;2;2;2;2	2;2;2;2;2;2	Fibronectin;Anastellin;Ugl-Y1;Ugl-Y2;Ugl-Y3	FN1	sp|P02751-8|FINC_HUMAN Isoform 8 of Fibronectin OS=Homo sapiens OX=9606 GN=FN1;sp|P02751-1|FINC_HUMAN Isoform 1 of Fibronectin OS=Homo sapiens OX=9606 GN=FN1;sp|P02751|FINC_HUMAN Fibronectin OS=Homo sapiens OX=9606 GN=FN1 PE=1 SV=5;sp|P02751-11|FINC_HUMAN	6	97	2	2	92	90	90	82	95	81	83	82	79	81	74	84	73	1	1	2	0	2	0	1	2	0	1	0	1	0	2	2	2	1	1	2	0	2	0	1	2
16	P0DSN7;A0A075B6S9	P0DSN7;A0A075B6S9	1;1	1;1	1;1		IGKV1D-37	sp|P0DSN7|KVD37_HUMAN Probable non-functional immunoglobulinn kappa variable 1D-37 OS=Homo sapiens OX=9606 GN=IGKV1D-37 PE=5 SV=1;sp|A0A075B6S9|KV137_HUMAN Probable non-functional immunoglobulinn kappa variable 1-37 OS=Homo sapiens OX=9606 GN=IGKV1-37 PE=5	2	1	1	1	0	0	0	1	1	0	0	0	0	1	0	0	0	0	0	0	1	1	0	0	0	0	1	0	0	0	1	1	1	0	0	0	1	1	0	0	0
23	P13591;H7BYX6;P13591-3;A0A087WWD4;P13591-4;A0A087WX77;A0A087WV75;A0A087WTF6;P13591-1;A0A087WTE4;P13591-5;A0A087WVU1;A0A0D9SF98;A0A087WWJ5;A0A087X1V2;P13591-6;A0A087WZS4;A0A0C4DGS4;A0A087WTR3	P13591;H7BYX6;P13591-3;A0A087WWD4;P13591-4;A0A087WX77;A0A087WV75;A0A087WTF6;P13591-1;A0A087WTE4;P13591-5;A0A087WVU1;A0A0D9SF98;A0A087WWJ5;A0A087X1V2	10;10;10;10;10;10;10;10;10;10;7;6;6;6;6;4;3;3;1	10;10;10;10;10;10;10;10;10;10;7;6;6;6;6;4;3;3;1	10;10;10;10;10;10;10;10;10;10;7;6;6;6;6;4;3;3;1	Neural cell adhesion molecule 1	NCAM1	sp|P13591|NCAM1_HUMAN Neural cell adhesion molecule 1 OS=Homo sapiens OX=9606 GN=NCAM1 PE=1 SV=3;tr|H7BYX6|H7BYX6_HUMAN Neural cell adhesion molecule 1 OS=Homo sapiens OX=9606 GN=NCAM1 PE=1 SV=2;sp|P13591-3|NCAM1_HUMAN Isoform 3 of Neural cell adhesion mol	19	10	10	10	6	4	7	6	5	7	4	4	7	2	3	6	6	6	4	7	6	5	7	4	4	7	2	3	6	6	7	7	7	6	4	7	6	5	7	4	4
462	P08185;G3V350;G3V4V7	P08185;G3V350	15;8;5	15;8;5	15;8;5	Corticosteroid-binding globulin	SERPINA6	sp|P08185|CBG_HUMAN Corticosteroid-binding globulin OS=Homo sapiens OX=9606 GN=SERPINA6 PE=1 SV=1;tr|G3V350|G3V350_HUMAN Corticosteroid-binding globulin OS=Homo sapiens OX=9606 GN=SERPINA6 PE=1 SV=1	3	15	15	15	14	14	15	15	15	15	15	15	12	15	15	13	14	14	14	15	15	15	15	15	15	12	15	15	13	14	15	15	15	14	14	15	15	15	15	15	15
207	D6RE86	D6RE86	11	1	1		CP	tr|D6RE86|D6RE86_HUMAN Ceruloplasmin (Fragment) OS=Homo sapiens OX=9606 GN=CP PE=1 SV=8	1	11	1	1	10	10	8	9	8	10	10	7	7	10	9	8	8	1	1	0	0	1	1	1	0	0	1	1	1	0	1	1	1	1	1	0	0	1	1	1	0
367	P01743	P01743	4	3	3	Ig heavy chain V-I region HG3		sp|P01743|HV146_HUMAN Immunoglobulin heavy variable 1-46 OS=Homo sapiens OX=9606 GN=IGHV1-46 PE=1 SV=2	1	4	3	3	2	2	2	2	4	2	2	4	3	3	3	2	2	1	1	1	1	3	1	1	3	2	2	2	1	1	3	3	3	1	1	1	1	3	1	1	3
53	P02746;A0A0A0MSV6;D6R934;D6RGJ1	P02746;A0A0A0MSV6;D6R934	7;7;7;2	7;7;7;2	7;7;7;2	Complement C1q subcomponent subunit B	C1QB	sp|P02746|C1QB_HUMAN Complement C1q subcomponent subunit B OS=Homo sapiens OX=9606 GN=C1QB PE=1 SV=3;tr|A0A0A0MSV6|A0A0A0MSV6_HUMAN Complement C1q subcomponent subunit B (Fragment) OS=Homo sapiens OX=9606 GN=C1QB PE=1 SV=6;tr|D6R934|D6R934_HUMAN Complement	4	7	7	7	7	7	6	7	6	6	7	5	7	5	6	7	6	7	7	6	7	6	6	7	5	7	5	6	7	6	7	7	7	7	7	6	7	6	6	7	5
274	P49913;J3KNB4	P49913;J3KNB4	7;7	7;7	7;7	Cathelicidin antimicrobial peptide;Antibacterial protein FALL-39;Antibacterial protein LL-37	CAMP	sp|P49913|CAMP_HUMAN Cathelicidin antimicrobial peptide OS=Homo sapiens OX=9606 GN=CAMP PE=1 SV=1;tr|J3KNB4|J3KNB4_HUMAN Antibacterial peptide FALL-39 OS=Homo sapiens OX=9606 GN=CAMP PE=1 SV=1	2	7	7	7	5	5	7	5	4	7	6	5	7	5	7	4	6	5	5	7	5	4	7	6	5	7	5	7	4	6	7	7	7	5	5	7	5	4	7	6	5
386	P02652;V9GYM3;V9GYE3;V9GYG9;V9GYC1;V9GYS1	P02652;V9GYM3;V9GYE3;V9GYG9	8;8;7;6;3;3	8;8;7;6;3;3	8;8;7;6;3;3	Apolipoprotein A-II;Proapolipoprotein A-II;Truncated apolipoprotein A-II	APOA2	sp|P02652|APOA2_HUMAN Apolipoprotein A-II OS=Homo sapiens OX=9606 GN=APOA2 PE=1 SV=1;tr|V9GYM3|V9GYM3_HUMAN Apolipoprotein A-II OS=Homo sapiens OX=9606 GN=APOA2 PE=1 SV=1;tr|V9GYE3|V9GYE3_HUMAN Apolipoprotein A-II OS=Homo sapiens OX=9606 GN=APOA2 PE=1 SV=1	6	8	8	8	8	7	7	8	7	7	7	7	7	6	7	7	7	8	7	7	8	7	7	7	7	7	6	7	7	7	8	7	8	8	7	7	8	7	7	7	7
621	Q13103;C9J6K0	Q13103;C9J6K0	6;4	6;4	6;4	Secreted phosphoprotein 24	SPP2	sp|Q13103|SPP24_HUMAN Secreted phosphoprotein 24 OS=Homo sapiens OX=9606 GN=SPP2 PE=1 SV=1;tr|C9J6K0|C9J6K0_HUMAN Secreted phosphoprotein 2 (Fragment) OS=Homo sapiens OX=9606 GN=SPP2 PE=1 SV=1	2	6	6	6	6	6	6	6	6	6	6	5	4	6	5	3	3	6	6	6	6	6	6	6	5	4	6	5	3	3	6	6	6	6	6	6	6	6	6	6	5
253	P61158;F8WEW2;F8WE84	P61158;F8WEW2;F8WE84	1;1;1	1;1;1	1;1;1	Actin-related protein 3	ACTR3	sp|P61158|ARP3_HUMAN Actin-related protein 3 OS=Homo sapiens OX=9606 GN=ACTR3 PE=1 SV=3;tr|F8WEW2|F8WEW2_HUMAN Actin-related protein 3 OS=Homo sapiens OX=9606 GN=ACTR3 PE=1 SV=1;tr|F8WE84|F8WE84_HUMAN Actin-related protein 3 OS=Homo sapiens OX=9606 GN=ACTR	3	1	1	1	0	1	0	0	0	0	0	0	0	0	0	0	0	0	1	0	0	0	0	0	0	0	0	0	0	0	1	0	1	0	1	0	0	0	0	0	0
420	P04196	P04196	24	24	24	Histidine-rich glycoprotein	HRG	sp|P04196|HRG_HUMAN Histidine-rich glycoprotein OS=Homo sapiens OX=9606 GN=HRG PE=1 SV=1	1	24	24	24	22	20	22	23	21	22	22	22	21	20	21	21	21	22	20	22	23	21	22	22	22	21	20	21	21	21	23	22	23	22	20	22	23	21	22	22	22
510	P15531;P15531-2;E7ERL0;J3KPD9;E5RHP0	P15531;P15531-2;E7ERL0;J3KPD9;E5RHP0	4;4;3;3;2	4;4;3;3;2	1;1;0;0;0	Nucleoside diphosphate kinase A	NME1;NME2	sp|P15531|NDKA_HUMAN Nucleoside diphosphate kinase A OS=Homo sapiens OX=9606 GN=NME1 PE=1 SV=1;sp|P15531-2|NDKA_HUMAN Isoform 2 of Nucleoside diphosphate kinase A OS=Homo sapiens OX=9606 GN=NME1;tr|E7ERL0|E7ERL0_HUMAN Nucleoside diphosphate kinase A OS=Hom	5	4	4	1	0	1	1	2	1	1	0	0	0	0	4	1	1	0	1	1	2	1	1	0	0	0	0	4	1	1	2	4	4	0	0	0	1	0	0	0	0
496	P12955;P12955-3;A0A494C165;K7ES25;P12955-2;A0A494C194;V9GYL0;V9GYE4	P12955;P12955-3;A0A494C165;K7ES25;P12955-2;A0A494C194	13;12;12;11;10;7;1;1	13;12;12;11;10;7;1;1	13;12;12;11;10;7;1;1	Xaa-Pro dipeptidase	PEPD	sp|P12955|PEPD_HUMAN Xaa-Pro dipeptidase OS=Homo sapiens OX=9606 GN=PEPD PE=1 SV=3;sp|P12955-3|PEPD_HUMAN Isoform 3 of Xaa-Pro dipeptidase OS=Homo sapiens OX=9606 GN=PEPD;tr|A0A494C165|A0A494C165_HUMAN Xaa-Pro dipeptidase (Fragment) OS=Homo sapiens OX=9606	8	13	13	13	10	7	8	5	6	6	8	5	6	6	5	8	6	10	7	8	5	6	6	8	5	6	6	5	8	6	10	8	10	10	7	8	5	6	6	8	5
311	O95445	O95445	12	12	4	Apolipoprotein M	APOM	sp|O95445|APOM_HUMAN Apolipoprotein M OS=Homo sapiens OX=9606 GN=APOM PE=1 SV=2	1	12	12	4	12	12	12	12	11	12	12	12	12	9	12	11	12	12	12	12	12	11	12	12	12	12	9	12	11	12	12	12	12	4	4	4	4	4	4	4	4
643	Q15848	Q15848	7	7	7	Adiponectin	ADIPOQ	sp|Q15848|ADIPO_HUMAN Adiponectin OS=Homo sapiens OX=9606 GN=ADIPOQ PE=1 SV=1	1	7	7	7	6	6	5	7	5	4	4	5	5	4	4	5	6	6	6	5	7	5	4	4	5	5	4	4	5	6	7	6	7	6	6	5	7	5	4	4	5
655	Q6P387;Q6P387-2	Q6P387;Q6P387-2	1;1	1;1	1;1	Uncharacterized protein C16orf46	C16orf46	sp|Q6P387|CP046_HUMAN Uncharacterized protein C16orf46 OS=Homo sapiens OX=9606 GN=C16orf46 PE=2 SV=2;sp|Q6P387-2|CP046_HUMAN Isoform 2 of Uncharacterized protein C16orf46 OS=Homo sapiens OX=9606 GN=C16orf46	2	1	1	1	1	1	1	1	1	1	1	1	1	1	1	1	1	1	1	1	1	1	1	1	1	1	1	1	1	1	1	1	1	1	1	1	1	1	1	1	1
573	P43652	P43652	41	41	41	Afamin	AFM	sp|P43652|AFAM_HUMAN Afamin OS=Homo sapiens OX=9606 GN=AFM PE=1 SV=1	1	41	41	41	39	35	37	40	37	39	39	37	37	34	36	36	31	39	35	37	40	37	39	39	37	37	34	36	36	31	40	37	40	39	35	37	40	37	39	39	37
632	Q14624	Q14624	52	1	1	Inter-alpha-trypsin inhibitor heavy chain H4;70 kDa inter-alpha-trypsin inhibitor heavy chain H4;35 kDa inter-alpha-trypsin inhibitor heavy chain H4	ITIH4	sp|Q14624|ITIH4_HUMAN Inter-alpha-trypsin inhibitor heavy chain H4 OS=Homo sapiens OX=9606 GN=ITIH4 PE=1 SV=4	1	52	1	1	50	50	50	49	48	50	51	45	47	47	45	48	47	1	1	1	1	1	1	1	1	1	1	1	1	1	1	1	1	1	1	1	1	1	1	1	1
627	Q14126;J3KSI6	Q14126	6;1	6;1	6;1	Desmoglein-2	DSG2	sp|Q14126|DSG2_HUMAN Desmoglein-2 OS=Homo sapiens OX=9606 GN=DSG2 PE=1 SV=2	2	6	6	6	1	3	1	2	0	3	4	1	0	0	0	2	2	1	3	1	2	0	3	4	1	0	0	0	2	2	4	2	4	1	3	1	2	0	3	4	1
250	P08709;F5H8B0;P08709-2	P08709;F5H8B0;P08709-2	11;11;11	11;11;11	11;11;11	Coagulation factor VII;Factor VII light chain;Factor VII heavy chain	F7	sp|P08709|FA7_HUMAN Coagulation factor VII OS=Homo sapiens OX=9606 GN=F7 PE=1 SV=1;tr|F5H8B0|F5H8B0_HUMAN Coagulation factor VII OS=Homo sapiens OX=9606 GN=F7 PE=1 SV=2;sp|P08709-2|FA7_HUMAN Isoform B of Coagulation factor VII OS=Homo sapiens OX=9606 GN=F7	3	11	11	11	8	7	9	8	8	10	9	7	7	9	7	7	6	8	7	9	8	8	10	9	7	7	9	7	7	6	10	9	10	8	7	9	8	8	10	9	7
65	A0A0B4J1Y8	A0A0B4J1Y8	4	4	4		IGLV9-49	sp|A0A0B4J1Y8|LV949_HUMAN Immunoglobulin lambda variable 9-49 OS=Homo sapiens OX=9606 GN=IGLV9-49 PE=1 SV=1	1	4	4	4	3	2	2	2	4	2	1	2	2	1	1	2	2	3	2	2	2	4	2	1	2	2	1	1	2	2	4	2	4	3	2	2	2	4	2	1	2
572	P43251;P43251-4;P43251-3;P43251-2;A0A5F9ZH80;A0A5F9ZH15;C9JSN9;A0A5F9ZH97;A0A5F9ZHE9;A0A5F9ZHR1;A0A2R8Y5J9;A0A5F9ZHF5;A0A5F9ZH57	P43251;P43251-4;P43251-3;P43251-2;A0A5F9ZH80;A0A5F9ZH15;C9JSN9	14;14;14;14;10;9;8;3;3;3;3;3;2	14;14;14;14;10;9;8;3;3;3;3;3;2	14;14;14;14;10;9;8;3;3;3;3;3;2	Biotinidase	BTD	sp|P43251|BTD_HUMAN Biotinidase OS=Homo sapiens OX=9606 GN=BTD PE=1 SV=2;sp|P43251-4|BTD_HUMAN Isoform 4 of Biotinidase OS=Homo sapiens OX=9606 GN=BTD;sp|P43251-3|BTD_HUMAN Isoform 3 of Biotinidase OS=Homo sapiens OX=9606 GN=BTD;sp|P43251-2|BTD_HUMAN Isofo	13	14	14	14	13	13	14	13	14	14	14	13	11	12	12	12	14	13	13	14	13	14	14	14	13	11	12	12	12	14	14	14	14	13	13	14	13	14	14	14	13
371	P01772;A0A0C4DH42;P01767	P01772;A0A0C4DH42;P01767	6;3;3	1;0;0	1;0;0	Ig heavy chain V-III region KOL;Ig heavy chain V-III region BUT	IGHV3-66	sp|P01772|HV333_HUMAN Immunoglobulin heavy variable 3-33 OS=Homo sapiens OX=9606 GN=IGHV3-33 PE=1 SV=2;sp|A0A0C4DH42|HV366_HUMAN Immunoglobulin heavy variable 3-66 OS=Homo sapiens OX=9606 GN=IGHV3-66 PE=3 SV=1;sp|P01767|HV353_HUMAN Immunoglobulin heavy var	3	6	1	1	5	4	3	3	2	3	5	3	3	3	4	3	4	1	0	1	0	0	0	0	0	0	0	0	0	0	1	0	1	1	0	1	0	0	0	0	0
148	P0CG48;F5GYU3;Q96C32;Q5PY61;J3QKN0;F5GXK7;F5H747;F5H388;B4DV12;F5H265;P0CG47;F5H2Z3;F5H6Q2;J3QTR3;J3QS39;P62987;P62979;M0R1M6;Q49A90;A0A2R8Y422;M0R1V7;M0R2S1;F5GZ39;J3QSA3	P0CG48;F5GYU3;Q96C32;Q5PY61;J3QKN0;F5GXK7;F5H747;F5H388;B4DV12;F5H265;P0CG47;F5H2Z3;F5H6Q2;J3QTR3;J3QS39;P62987;P62979;M0R1M6;Q49A90;A0A2R8Y422;M0R1V7;M0R2S1	3;3;3;3;3;3;3;3;3;3;3;3;3;3;3;3;3;2;2;2;2;2;1;1	3;3;3;3;3;3;3;3;3;3;3;3;3;3;3;3;3;2;2;2;2;2;1;1	3;3;3;3;3;3;3;3;3;3;3;3;3;3;3;3;3;2;2;2;2;2;1;1	Polyubiquitin-C;Ubiquitin;Polyubiquitin-B;Ubiquitin;Ubiquitin-60S ribosomal protein L40;Ubiquitin;60S ribosomal protein L40;Ubiquitin-40S ribosomal protein S27a;Ubiquitin;40S ribosomal protein S27a	UBC;UBB;RPS27A;UBA52	sp|P0CG48|UBC_HUMAN Polyubiquitin-C OS=Homo sapiens OX=9606 GN=UBC PE=1 SV=3;tr|F5GYU3|F5GYU3_HUMAN Polyubiquitin-C (Fragment) OS=Homo sapiens OX=9606 GN=UBC PE=1 SV=1;tr|Q96C32|Q96C32_HUMAN Polyubiquitin-C OS=Homo sapiens OX=9606 GN=UBC PE=1 SV=1;tr|Q5PY6	24	3	3	3	2	1	2	2	3	2	2	1	1	0	3	2	2	2	1	2	2	3	2	2	1	1	0	3	2	2	3	3	3	2	1	2	2	3	2	2	1
141	P17936;A6XND1;A6XND0;P17936-2;B3KWK7;H0Y5K2;H0Y485;C9JMX4	P17936;A6XND1;A6XND0;P17936-2;B3KWK7;H0Y5K2;H0Y485;C9JMX4	13;13;13;13;10;9;8;7	13;13;13;13;10;9;8;7	13;13;13;13;10;9;8;7	Insulin-like growth factor-binding protein 3	IGFBP3	sp|P17936|IBP3_HUMAN Insulin-like growth factor-binding protein 3 OS=Homo sapiens OX=9606 GN=IGFBP3 PE=1 SV=2;tr|A6XND1|A6XND1_HUMAN Insulin-like growth factor-binding protein 3 OS=Homo sapiens OX=9606 GN=IGFBP3 PE=1 SV=1;tr|A6XND0|A6XND0_HUMAN Insulin-lik	8	13	13	13	9	9	11	9	7	12	10	9	10	8	10	9	10	9	9	11	9	7	12	10	9	10	8	10	9	10	12	10	12	9	9	11	9	7	12	10	9
583	P55056	P55056	6	4	4	Apolipoprotein C-IV	APOC4	sp|P55056|APOC4_HUMAN Apolipoprotein C-IV OS=Homo sapiens OX=9606 GN=APOC4 PE=1 SV=1	1	6	4	4	5	5	6	5	6	6	5	5	6	6	5	4	3	3	3	4	3	4	4	3	3	4	4	3	2	2	4	4	4	3	3	4	3	4	4	3	3
394	P02747	P02747	6	6	6	Complement C1q subcomponent subunit C	C1QC	sp|P02747|C1QC_HUMAN Complement C1q subcomponent subunit C OS=Homo sapiens OX=9606 GN=C1QC PE=1 SV=3	1	6	6	6	5	4	6	5	5	6	5	5	5	5	5	4	4	5	4	6	5	5	6	5	5	5	5	5	4	4	6	5	6	5	4	6	5	5	6	5	5
695	Q9BWP8;Q9BWP8-9;Q9BWP8-8;Q9BWP8-7;Q9BWP8-6;Q9BWP8-5;Q9BWP8-4;Q9BWP8-3;Q9BWP8-2;Q9BWP8-10	Q9BWP8;Q9BWP8-9;Q9BWP8-8;Q9BWP8-7;Q9BWP8-6;Q9BWP8-5;Q9BWP8-4;Q9BWP8-3;Q9BWP8-2;Q9BWP8-10	7;7;7;7;7;7;7;7;7;7	7;7;7;7;7;7;7;7;7;7	7;7;7;7;7;7;7;7;7;7	Collectin-11	COLEC11	sp|Q9BWP8|COL11_HUMAN Collectin-11 OS=Homo sapiens OX=9606 GN=COLEC11 PE=1 SV=1;sp|Q9BWP8-9|COL11_HUMAN Isoform 9 of Collectin-11 OS=Homo sapiens OX=9606 GN=COLEC11;sp|Q9BWP8-8|COL11_HUMAN Isoform 8 of Collectin-11 OS=Homo sapiens OX=9606 GN=COLEC11;sp|Q9B	10	7	7	7	4	4	5	3	4	3	5	3	4	2	2	3	4	4	4	5	3	4	3	5	3	4	2	2	3	4	5	4	5	4	4	5	3	4	3	5	3
722	Q9UNN8;A0A0U1RQQ4	Q9UNN8;A0A0U1RQQ4	3;2	3;2	3;2	Endothelial protein C receptor	PROCR	sp|Q9UNN8|EPCR_HUMAN Endothelial protein C receptor OS=Homo sapiens OX=9606 GN=PROCR PE=1 SV=1;tr|A0A0U1RQQ4|A0A0U1RQQ4_HUMAN Endothelial protein C receptor (Fragment) OS=Homo sapiens OX=9606 GN=PROCR PE=1 SV=1	2	3	3	3	2	2	2	2	2	3	2	2	2	2	1	1	2	2	2	2	2	2	3	2	2	2	2	1	1	2	3	2	3	2	2	2	2	2	3	2	2
684	Q96IY4;A0A087WSY5;Q96IY4-2;P_Q2KIG3;CON__sp|P_Q2KIG3|CBPB2_BOVIN	Q96IY4;A0A087WSY5;Q96IY4-2	14;13;9;1;1	14;13;9;1;1	14;13;9;1;1	Carboxypeptidase B2	CPB2	sp|Q96IY4|CBPB2_HUMAN Carboxypeptidase B2 OS=Homo sapiens OX=9606 GN=CPB2 PE=1 SV=2;tr|A0A087WSY5|A0A087WSY5_HUMAN Carboxypeptidase B2 OS=Homo sapiens OX=9606 GN=CPB2 PE=1 SV=1;sp|Q96IY4-2|CBPB2_HUMAN Isoform 2 of Carboxypeptidase B2 OS=Homo sapiens OX=960	5	14	14	14	13	12	11	11	9	10	11	11	11	9	11	12	10	13	12	11	11	9	10	11	11	11	9	11	12	10	13	12	13	13	12	11	11	9	10	11	11
157	P02768;CON__sp|C_P02768|ALBU_HUMAN;C_P02768;A0A0C4DGB6;B7WNR0;H0YA55;D6RHD5;CON__sp|C_P02768-3|ALBU_HUMAN;C_P02768-3;A0A087WWT3;P02768-3;CON__sp|C_P02768-2|ALBU_HUMAN;C9JKR2;C_P02768-2;P02768-2;H7C013	P02768;CON__sp|C_P02768|ALBU_HUMAN;C_P02768;A0A0C4DGB6;B7WNR0;H0YA55;D6RHD5;CON__sp|C_P02768-3|ALBU_HUMAN;C_P02768-3;A0A087WWT3;P02768-3;CON__sp|C_P02768-2|ALBU_HUMAN;C9JKR2;C_P02768-2;P02768-2	56;56;56;50;41;40;39;37;37;37;37;36;36;36;36;20	56;56;56;50;41;40;39;37;37;37;37;36;36;36;36;20	51;51;51;45;37;35;35;34;34;34;34;32;32;32;32;19	Serum albumin	ALB	sp|P02768|ALBU_HUMAN Albumin OS=Homo sapiens OX=9606 GN=ALB PE=1 SV=2;;sp|C_P02768|ALBU_HUMAN __CONT Serum albumin OS=Homo sapiens OX=9606 GN=ALB PE=1 SV=2;tr|A0A0C4DGB6|A0A0C4DGB6_HUMAN Albumin OS=Homo sapiens OX=9606 GN=ALB PE=1 SV=1;tr|B7WNR0|B7WNR0_HUM	16	56	56	51	50	55	55	50	53	53	53	47	49	43	55	52	46	50	55	55	50	53	53	53	47	49	43	55	52	46	55	55	55	45	50	50	45	48	48	48	42
470	P09172;Q5T382	P09172	23;4	23;4	23;4	Dopamine beta-hydroxylase;Soluble dopamine beta-hydroxylase	DBH	sp|P09172|DOPO_HUMAN Dopamine beta-hydroxylase OS=Homo sapiens OX=9606 GN=DBH PE=1 SV=3	2	23	23	23	10	20	23	16	16	13	18	16	14	14	4	15	15	10	20	23	16	16	13	18	16	14	14	4	15	15	23	16	23	10	20	23	16	16	13	18	16
686	Q96KN2	Q96KN2	24	24	2	Beta-Ala-His dipeptidase	CNDP1	sp|Q96KN2|CNDP1_HUMAN Beta-Ala-His dipeptidase OS=Homo sapiens OX=9606 GN=CNDP1 PE=1 SV=4	1	24	24	2	20	19	22	18	18	19	19	17	16	17	13	16	15	20	19	22	18	18	19	19	17	16	17	13	16	15	22	17	22	1	1	1	1	1	1	1	2
340	P01023;F8W7L3;H0YFH1;F5H1E8	P01023	100;8;7;1	100;8;7;1	86;7;7;1	Alpha-2-macroglobulin	A2M	sp|P01023|A2MG_HUMAN Alpha-2-macroglobulin OS=Homo sapiens OX=9606 GN=A2M PE=1 SV=3	4	100	100	86	97	93	90	94	90	92	97	89	87	90	88	87	85	97	93	90	94	90	92	97	89	87	90	88	87	85	97	90	97	83	79	77	80	77	79	83	75
560	P33151;I3L1J2;P33151-2	P33151;I3L1J2;P33151-2	13;9;9	13;9;9	13;9;9	Cadherin-5	CDH5	sp|P33151|CADH5_HUMAN Cadherin-5 OS=Homo sapiens OX=9606 GN=CDH5 PE=1 SV=5;tr|I3L1J2|I3L1J2_HUMAN Cadherin-5 OS=Homo sapiens OX=9606 GN=CDH5 PE=1 SV=1;sp|P33151-2|CADH5_HUMAN Isoform 2 of Cadherin-5 OS=Homo sapiens OX=9606 GN=CDH5	3	13	13	13	8	9	12	9	7	11	9	9	9	3	7	8	6	8	9	12	9	7	11	9	9	9	3	7	8	6	12	9	12	8	9	12	9	7	11	9	9
671	Q8IZF2;Q8IZF2-2;Q8IZF2-3	Q8IZF2;Q8IZF2-2;Q8IZF2-3	6;6;5	6;6;5	6;6;5	Probable G-protein coupled receptor 116	GPR116	sp|Q8IZF2|AGRF5_HUMAN Adhesion G protein-coupled receptor F5 OS=Homo sapiens OX=9606 GN=ADGRF5 PE=1 SV=3;sp|Q8IZF2-2|AGRF5_HUMAN Isoform 2 of Adhesion G protein-coupled receptor F5 OS=Homo sapiens OX=9606 GN=ADGRF5;sp|Q8IZF2-3|AGRF5_HUMAN Isoform 3 of Adhe	3	6	6	6	0	1	4	1	3	3	1	2	0	1	1	4	0	0	1	4	1	3	3	1	2	0	1	1	4	0	4	4	4	0	1	4	1	3	3	1	2
433	P05160;A0A3B3IS66;P_Q2TBQ1;CON__tr|P_Q2TBQ1|Q2TBQ1_BOVIN	P05160	36;11;1;1	36;11;1;1	36;11;1;1	Coagulation factor XIII B chain	F13B	sp|P05160|F13B_HUMAN Coagulation factor XIII B chain OS=Homo sapiens OX=9606 GN=F13B PE=1 SV=3	4	36	36	36	32	33	34	32	31	34	31	32	28	33	29	28	31	32	33	34	32	31	34	31	32	28	33	29	28	31	34	33	34	32	33	34	32	31	34	31	32
721	Q9UM47;M0R3C9	Q9UM47;M0R3C9	8;5	8;5	8;5	Neurogenic locus notch homolog protein 3;Notch 3 extracellular truncation;Notch 3 intracellular domain	NOTCH3	sp|Q9UM47|NOTC3_HUMAN Neurogenic locus notch homolog protein 3 OS=Homo sapiens OX=9606 GN=NOTCH3 PE=1 SV=2;tr|M0R3C9|M0R3C9_HUMAN Neurogenic locus notch homolog protein 3 (Fragment) OS=Homo sapiens OX=9606 GN=NOTCH3 PE=1 SV=1	2	8	8	8	2	1	4	2	4	1	0	2	1	0	1	3	2	2	1	4	2	4	1	0	2	1	0	1	3	2	4	3	4	2	1	4	2	4	1	0	2
324	P00491;G3V5M2;G3V393;G3V2H3	P00491;G3V5M2;G3V393	6;5;3;1	6;5;3;1	6;5;3;1	Purine nucleoside phosphorylase	PNP	sp|P00491|PNPH_HUMAN Purine nucleoside phosphorylase OS=Homo sapiens OX=9606 GN=PNP PE=1 SV=2;tr|G3V5M2|G3V5M2_HUMAN Inosine-guanosine phosphorylase (Fragment) OS=Homo sapiens OX=9606 GN=PNP PE=1 SV=1;tr|G3V393|G3V393_HUMAN Inosine-guanosine phosphorylase	4	6	6	6	0	3	0	2	1	2	0	0	0	0	5	0	0	0	3	0	2	1	2	0	0	0	0	5	0	0	3	5	5	0	3	0	2	1	2	0	0
232	E9PHK0;P05452;P_Q2KIS7;CON__sp|P_Q2KIS7|TETN_BOVIN	E9PHK0;P05452	11;11;4;4	11;11;4;4	11;11;4;4	Tetranectin	CLEC3B	tr|E9PHK0|E9PHK0_HUMAN Tetranectin OS=Homo sapiens OX=9606 GN=CLEC3B PE=1 SV=1;sp|P05452|TETN_HUMAN Tetranectin OS=Homo sapiens OX=9606 GN=CLEC3B PE=1 SV=3	4	11	11	11	11	11	11	10	10	11	10	10	9	9	9	9	9	11	11	11	10	10	11	10	10	9	9	9	9	9	11	10	11	11	11	11	10	10	11	10	10
62	A0A0B4J1V6	A0A0B4J1V6	5	4	3		IGHV3-73	sp|A0A0B4J1V6|HV373_HUMAN Immunoglobulin heavy variable 3-73 OS=Homo sapiens OX=9606 GN=IGHV3-73 PE=3 SV=1	1	5	4	3	3	4	4	3	4	5	3	5	3	3	4	2	3	2	3	3	2	3	4	2	4	2	2	3	1	2	4	4	4	1	2	2	1	2	3	1	3
524	P19823;Q5T985;Q5T987	P19823;Q5T985	40;39;12	40;39;12	31;30;9	Inter-alpha-trypsin inhibitor heavy chain H2	ITIH2	sp|P19823|ITIH2_HUMAN Inter-alpha-trypsin inhibitor heavy chain H2 OS=Homo sapiens OX=9606 GN=ITIH2 PE=1 SV=2;tr|Q5T985|Q5T985_HUMAN Inter-alpha-trypsin inhibitor heavy chain H2 OS=Homo sapiens OX=9606 GN=ITIH2 PE=1 SV=1	3	40	40	31	38	38	37	38	36	39	38	34	32	38	35	33	35	38	38	37	38	36	39	38	34	32	38	35	33	35	39	38	39	30	30	29	30	28	31	30	25
243	P08195;P08195-3;F5GZS6;J3KPF3;P08195-2;P08195-4;H0YFX4;F5GZI0;H0YFS2	P08195;P08195-3;F5GZS6;J3KPF3;P08195-2;P08195-4	3;3;3;3;3;3;1;1;1	3;3;3;3;3;3;1;1;1	3;3;3;3;3;3;1;1;1	4F2 cell-surface antigen heavy chain	SLC3A2	sp|P08195|4F2_HUMAN 4F2 cell-surface antigen heavy chain OS=Homo sapiens OX=9606 GN=SLC3A2 PE=1 SV=3;sp|P08195-3|4F2_HUMAN Isoform 3 of 4F2 cell-surface antigen heavy chain OS=Homo sapiens OX=9606 GN=SLC3A2;tr|F5GZS6|F5GZS6_HUMAN 4F2 cell-surface antigen h	9	3	3	3	2	3	2	2	1	1	2	2	2	1	1	1	1	2	3	2	2	1	1	2	2	2	1	1	1	1	3	2	3	2	3	2	2	1	1	2	2
708	Q9NPH3;Q9NPH3-2;Q9NPH3-5;Q9NPH3-3;C9J1D9;C9JT28;H7C3W4;C9J9W1	Q9NPH3;Q9NPH3-2;Q9NPH3-5;Q9NPH3-3;C9J1D9	7;7;7;6;5;3;2;2	7;7;7;6;5;3;2;2	7;7;7;6;5;3;2;2	Interleukin-1 receptor accessory protein	IL1RAP	sp|Q9NPH3|IL1AP_HUMAN Interleukin-1 receptor accessory protein OS=Homo sapiens OX=9606 GN=IL1RAP PE=1 SV=2;sp|Q9NPH3-2|IL1AP_HUMAN Isoform 2 of Interleukin-1 receptor accessory protein OS=Homo sapiens OX=9606 GN=IL1RAP;sp|Q9NPH3-5|IL1AP_HUMAN Isoform 4 of	8	7	7	7	4	3	5	3	3	5	3	2	5	1	2	3	5	4	3	5	3	3	5	3	2	5	1	2	3	5	5	5	5	4	3	5	3	3	5	3	2
584	P55058;P55058-4;P55058-3;P55058-2	P55058;P55058-4;P55058-3;P55058-2	18;17;15;15	18;17;15;15	18;17;15;15	Phospholipid transfer protein	PLTP	sp|P55058|PLTP_HUMAN Phospholipid transfer protein OS=Homo sapiens OX=9606 GN=PLTP PE=1 SV=1;sp|P55058-4|PLTP_HUMAN Isoform 4 of Phospholipid transfer protein OS=Homo sapiens OX=9606 GN=PLTP;sp|P55058-3|PLTP_HUMAN Isoform 3 of Phospholipid transfer protein	4	18	18	18	17	17	17	17	16	16	17	15	12	15	12	14	15	17	17	17	17	16	16	17	15	12	15	12	14	15	17	15	17	17	17	17	17	16	16	17	15
431	P05154;G3V2M1;G3V264;G3V265;G3V482;G3V5I3;G3V4B4;G3V3F5	P05154;G3V2M1	16;9;6;5;4;2;2;2	16;9;6;5;4;2;2;2	16;9;6;5;4;2;2;2	Plasma serine protease inhibitor	SERPINA5	sp|P05154|IPSP_HUMAN Plasma serine protease inhibitor OS=Homo sapiens OX=9606 GN=SERPINA5 PE=1 SV=3;tr|G3V2M1|G3V2M1_HUMAN Plasma serine protease inhibitor (Fragment) OS=Homo sapiens OX=9606 GN=SERPINA5 PE=1 SV=1	8	16	16	16	14	14	14	14	14	12	16	14	8	9	11	12	9	14	14	14	14	14	12	16	14	8	9	11	12	9	16	14	16	14	14	14	14	14	12	16	14
350	P01599	P01599	4	4	2	Ig kappa chain V-I region Gal		sp|P01599|KV117_HUMAN Immunoglobulin kappa variable 1-17 OS=Homo sapiens OX=9606 GN=IGKV1-17 PE=1 SV=2	1	4	4	2	4	4	2	3	3	3	4	2	3	4	3	2	3	4	4	2	3	3	3	4	2	3	4	3	2	3	4	4	4	2	2	1	1	1	1	2	1
297	O00533;O00533-2	O00533;O00533-2	20;20	20;20	1;1	Neural cell adhesion molecule L1-like protein;Processed neural cell adhesion molecule L1-like protein	CHL1	sp|O00533|NCHL1_HUMAN Neural cell adhesion molecule L1-like protein OS=Homo sapiens OX=9606 GN=CHL1 PE=1 SV=4;sp|O00533-2|NCHL1_HUMAN Isoform 2 of Neural cell adhesion molecule L1-like protein OS=Homo sapiens OX=9606 GN=CHL1	2	20	20	1	12	11	18	11	13	12	7	16	11	7	5	7	6	12	11	18	11	13	12	7	16	11	7	5	7	6	18	16	18	0	1	1	1	1	1	0	0
438	P06276;F8WF14;F8WEX7;H0Y885;H7C4Y0	P06276;F8WF14;F8WEX7	22;19;17;5;2	22;19;17;5;2	21;18;16;5;2	Cholinesterase;Carboxylic ester hydrolase	BCHE	sp|P06276|CHLE_HUMAN Cholinesterase OS=Homo sapiens OX=9606 GN=BCHE PE=1 SV=1;tr|F8WF14|F8WF14_HUMAN Carboxylic ester hydrolase OS=Homo sapiens OX=9606 GN=BCHE PE=1 SV=1;tr|F8WEX7|F8WEX7_HUMAN Carboxylic ester hydrolase OS=Homo sapiens OX=9606 GN=BCHE PE=1	5	22	22	21	20	19	20	18	22	20	19	17	18	17	17	16	12	20	19	20	18	22	20	19	17	18	17	17	16	12	22	18	22	19	18	19	17	21	19	18	16
458	P07911;X6RBG4;P07911-2;P07911-4;P07911-5;P07911-3	P07911;X6RBG4;P07911-2;P07911-4;P07911-5;P07911-3	5;5;5;5;5;4	5;5;5;5;5;4	5;5;5;5;5;4	Uromodulin;Uromodulin, secreted form	UMOD	sp|P07911|UROM_HUMAN Uromodulin OS=Homo sapiens OX=9606 GN=UMOD PE=1 SV=1;tr|X6RBG4|X6RBG4_HUMAN Uromodulin OS=Homo sapiens OX=9606 GN=UMOD PE=1 SV=1;sp|P07911-2|UROM_HUMAN Isoform 2 of Uromodulin OS=Homo sapiens OX=9606 GN=UMOD;sp|P07911-4|UROM_HUMAN Isof	6	5	5	5	2	0	1	2	0	2	4	0	1	0	0	2	2	2	0	1	2	0	2	4	0	1	0	0	2	2	4	2	4	2	0	1	2	0	2	4	0
720	Q9ULI3;Q9ULI3-2	Q9ULI3;Q9ULI3-2	4;4	4;4	4;4	Protein HEG homolog 1	HEG1	sp|Q9ULI3|HEG1_HUMAN Protein HEG homolog 1 OS=Homo sapiens OX=9606 GN=HEG1 PE=1 SV=3;sp|Q9ULI3-2|HEG1_HUMAN Isoform 2 of Protein HEG homolog 1 OS=Homo sapiens OX=9606 GN=HEG1	2	4	4	4	2	2	3	0	2	1	1	2	2	0	3	1	1	2	2	3	0	2	1	1	2	2	0	3	1	1	3	3	3	2	2	3	0	2	1	1	2
525	P19827;P19827-2;P19827-3;H7C0N0;F8WAS2;P_Q0VCM5;CON__sp|P_Q0VCM5|ITIH1_BOVIN;B5MCP1;H7C5I0	P19827;P19827-2;P19827-3	52;42;28;20;14;7;7;5;3	52;42;28;20;14;7;7;5;3	52;42;28;20;14;7;7;5;3	Inter-alpha-trypsin inhibitor heavy chain H1	ITIH1	sp|P19827|ITIH1_HUMAN Inter-alpha-trypsin inhibitor heavy chain H1 OS=Homo sapiens OX=9606 GN=ITIH1 PE=1 SV=3;sp|P19827-2|ITIH1_HUMAN Isoform 2 of Inter-alpha-trypsin inhibitor heavy chain H1 OS=Homo sapiens OX=9606 GN=ITIH1;sp|P19827-3|ITIH1_HUMAN Isoform	9	52	52	52	45	45	46	43	43	45	45	41	39	42	37	34	34	45	45	46	43	43	45	45	41	39	42	37	34	34	46	42	46	45	45	46	43	43	45	45	41
213	E7ENL6;P12111-4;P12111-2;P12111-3;P12111-5	E7ENL6;P12111-4;P12111-2;P12111-3;P12111-5	25;25;24;20;20	25;25;24;20;20	0;0;0;0;0	Collagen alpha-3(VI) chain	COL6A3	tr|E7ENL6|E7ENL6_HUMAN Collagen alpha-3(VI) chain OS=Homo sapiens OX=9606 GN=COL6A3 PE=1 SV=2;sp|P12111-4|CO6A3_HUMAN Isoform 4 of Collagen alpha-3(VI) chain OS=Homo sapiens OX=9606 GN=COL6A3;sp|P12111-2|CO6A3_HUMAN Isoform 2 of Collagen alpha-3(VI) chain	5	25	25	0	13	11	15	7	12	6	7	13	3	4	1	14	11	13	11	15	7	12	6	7	13	3	4	1	14	11	15	14	15	0	0	0	0	0	0	0	0
129	Q9UPN3;Q9UPN3-2;H0Y390;A0A590UJG2;H3BPE1;H3BQK9;Q9UPN3-4;Q9UPN3-3;Q9UPN3-5;A0A669KBB0;E9PLY5;A0A5F9ZGX0	Q9UPN3;Q9UPN3-2;H0Y390;A0A590UJG2;H3BPE1;H3BQK9;Q9UPN3-4;Q9UPN3-3;Q9UPN3-5	3;3;3;3;3;3;3;3;2;1;1;1	3;3;3;3;3;3;3;3;2;1;1;1	2;2;2;2;2;2;2;2;2;0;0;0	Microtubule-actin cross-linking factor 1, isoforms 1/2/3/5	MACF1	sp|Q9UPN3|MACF1_HUMAN Microtubule-actin cross-linking factor 1, isoforms 1/2/3/5 OS=Homo sapiens OX=9606 GN=MACF1 PE=1 SV=4;sp|Q9UPN3-2|MACF1_HUMAN Isoform 2 of Microtubule-actin cross-linking factor 1, isoforms 1/2/3/5 OS=Homo sapiens OX=9606 GN=MACF1;tr|	12	3	3	2	1	2	2	2	1	1	3	3	3	0	1	3	2	1	2	2	2	1	1	3	3	3	0	1	3	2	3	3	3	0	2	1	1	1	1	2	2
393	P02745;X6RLJ0	P02745;X6RLJ0	6;3	6;3	6;3	Complement C1q subcomponent subunit A	C1QA	sp|P02745|C1QA_HUMAN Complement C1q subcomponent subunit A OS=Homo sapiens OX=9606 GN=C1QA PE=1 SV=2;tr|X6RLJ0|X6RLJ0_HUMAN Complement C1q subcomponent subunit A (Fragment) OS=Homo sapiens OX=9606 GN=C1QA PE=1 SV=7	2	6	6	6	5	5	1	5	4	1	4	3	2	5	2	3	1	5	5	1	5	4	1	4	3	2	5	2	3	1	5	5	5	5	5	1	5	4	1	4	3
346	P01042-2;P01042-3	P01042-2;P01042-3	28;25	1;1	1;1	Kininogen-1;Kininogen-1 heavy chain;T-kinin;Bradykinin;Lysyl-bradykinin;Kininogen-1 light chain;Low molecular weight growth-promoting factor	KNG1	sp|P01042-2|KNG1_HUMAN Isoform LMW of Kininogen-1 OS=Homo sapiens OX=9606 GN=KNG1;sp|P01042-3|KNG1_HUMAN Isoform 3 of Kininogen-1 OS=Homo sapiens OX=9606 GN=KNG1	2	28	1	1	28	28	27	27	28	27	28	28	28	27	26	27	26	1	1	1	1	1	1	1	1	1	1	1	1	1	1	1	1	1	1	1	1	1	1	1	1
426	P04430	P04430	2	2	2	Ig kappa chain V-I region BAN		sp|P04430|KV116_HUMAN Immunoglobulin kappa variable 1-16 OS=Homo sapiens OX=9606 GN=IGKV1-16 PE=1 SV=2	1	2	2	2	2	2	2	2	2	2	2	2	2	2	2	2	2	2	2	2	2	2	2	2	2	2	2	2	2	2	2	2	2	2	2	2	2	2	2	2	2
124	Q02487;Q02487-2;A0A3B3ISU0	Q02487;Q02487-2;A0A3B3ISU0	2;2;2	2;2;2	2;2;2	Desmocollin-2	DSC2	sp|Q02487|DSC2_HUMAN Desmocollin-2 OS=Homo sapiens OX=9606 GN=DSC2 PE=1 SV=1;sp|Q02487-2|DSC2_HUMAN Isoform 2B of Desmocollin-2 OS=Homo sapiens OX=9606 GN=DSC2;tr|A0A3B3ISU0|A0A3B3ISU0_HUMAN Desmocollin-2 OS=Homo sapiens OX=9606 GN=DSC2 PE=1 SV=1	3	2	2	2	2	1	2	0	1	2	0	1	1	0	0	1	0	2	1	2	0	1	2	0	1	1	0	0	1	0	2	1	2	2	1	2	0	1	2	0	1
390	P02730;A0A0A0MS98;P02730-2	P02730;A0A0A0MS98;P02730-2	2;1;1	2;1;1	2;1;1	Band 3 anion transport protein	SLC4A1	sp|P02730|B3AT_HUMAN Band 3 anion transport protein OS=Homo sapiens OX=9606 GN=SLC4A1 PE=1 SV=3;tr|A0A0A0MS98|A0A0A0MS98_HUMAN Band 3 anion transport protein OS=Homo sapiens OX=9606 GN=SLC4A1 PE=1 SV=1;sp|P02730-2|B3AT_HUMAN Isoform 2 of Band 3 anion trans	3	2	2	2	0	0	0	0	1	1	0	0	0	0	0	0	0	0	0	0	0	1	1	0	0	0	0	0	0	0	1	0	1	0	0	0	0	1	1	0	0
639	Q15465	Q15465	4	4	4	Sonic hedgehog protein;Sonic hedgehog protein N-product;Sonic hedgehog protein C-product	SHH	sp|Q15465|SHH_HUMAN Sonic hedgehog protein OS=Homo sapiens OX=9606 GN=SHH PE=1 SV=1	1	4	4	4	1	1	0	0	0	3	0	0	0	0	0	2	0	1	1	0	0	0	3	0	0	0	0	0	2	0	3	2	3	1	1	0	0	0	3	0	0
219	Q13822;Q13822-3;Q13822-2;E7EUF1;E5RIA2;E5RJ49;E5RIB9	Q13822;Q13822-3;Q13822-2;E7EUF1	20;20;20;20;9;6;5	20;20;20;20;9;6;5	20;20;20;20;9;6;5	Ectonucleotide pyrophosphatase/phosphodiesterase family member 2	ENPP2	sp|Q13822|ENPP2_HUMAN Ectonucleotide pyrophosphatase/phosphodiesterase family member 2 OS=Homo sapiens OX=9606 GN=ENPP2 PE=1 SV=3;sp|Q13822-3|ENPP2_HUMAN Isoform 3 of Ectonucleotide pyrophosphatase/phosphodiesterase family member 2 OS=Homo sapiens OX=9606	7	20	20	20	10	14	9	17	7	9	12	9	5	7	3	14	9	10	14	9	17	7	9	12	9	5	7	3	14	9	17	14	17	10	14	9	17	7	9	12	9
107	H3BUF8;A0A1B0GUB1;F6TI76;O95086;Q2TA70;B4DFF3	H3BUF8;A0A1B0GUB1;F6TI76;O95086;Q2TA70;B4DFF3	1;1;1;1;1;1	1;1;1;1;1;1	1;1;1;1;1;1	Battenin	CLN3	tr|H3BUF8|H3BUF8_HUMAN Battenin OS=Homo sapiens OX=9606 GN=CLN3 PE=1 SV=8;tr|A0A1B0GUB1|A0A1B0GUB1_HUMAN Battenin OS=Homo sapiens OX=9606 GN=CLN3 PE=1 SV=1;tr|F6TI76|F6TI76_HUMAN Battenin OS=Homo sapiens OX=9606 GN=CLN3 PE=1 SV=1;tr|O95086|O95086_HUMAN Bat	6	1	1	1	1	1	0	1	0	0	0	1	1	0	1	0	0	1	1	0	1	0	0	0	1	1	0	1	0	0	1	1	1	1	1	0	1	0	0	0	1
212	P04070;E7END6;P04070-2;H7BYX9;E7ENR9	P04070;E7END6;P04070-2;H7BYX9	14;14;14;7;2	14;14;14;7;2	14;14;14;7;2	Vitamin K-dependent protein C;Vitamin K-dependent protein C light chain;Vitamin K-dependent protein C heavy chain;Activation peptide	PROC	sp|P04070|PROC_HUMAN Vitamin K-dependent protein C OS=Homo sapiens OX=9606 GN=PROC PE=1 SV=1;tr|E7END6|E7END6_HUMAN Vitamin K-dependent protein C OS=Homo sapiens OX=9606 GN=PROC PE=1 SV=1;sp|P04070-2|PROC_HUMAN Isoform 2 of Vitamin K-dependent protein C OS	5	14	14	14	14	14	14	14	12	14	14	13	11	10	10	11	8	14	14	14	14	12	14	14	13	11	10	10	11	8	14	13	14	14	14	14	14	12	14	14	13
702	Q9H4A9;Q9H4A9-2;Q9H4A9-3;J3QLL2;I3L4H3;J3KSU4;I3L348	Q9H4A9;Q9H4A9-2;Q9H4A9-3	8;6;4;3;2;2;2	8;6;4;3;2;2;2	8;6;4;3;2;2;2	Dipeptidase 2	DPEP2	sp|Q9H4A9|DPEP2_HUMAN Dipeptidase 2 OS=Homo sapiens OX=9606 GN=DPEP2 PE=1 SV=3;sp|Q9H4A9-2|DPEP2_HUMAN Isoform 2 of Dipeptidase 2 OS=Homo sapiens OX=9606 GN=DPEP2;sp|Q9H4A9-3|DPEP2_HUMAN Isoform 3 of Dipeptidase 2 OS=Homo sapiens OX=9606 GN=DPEP2	7	8	8	8	3	6	5	4	2	5	4	5	4	1	2	4	3	3	6	5	4	2	5	4	5	4	1	2	4	3	6	5	6	3	6	5	4	2	5	4	5
34	A0A087X0M8;C9J905;C9JH37;C9JW79;H7C0J0;C9JEY3	A0A087X0M8	20;5;2;2;2;1	1;0;0;0;1;0	1;0;0;0;1;0		CHL1	tr|A0A087X0M8|A0A087X0M8_HUMAN Neural cell adhesion molecule L1-like protein OS=Homo sapiens OX=9606 GN=CHL1 PE=1 SV=1	6	20	1	1	13	10	17	11	12	11	8	16	11	8	5	6	6	1	0	0	1	0	0	1	0	0	1	0	0	0	1	1	1	1	0	0	1	0	0	1	0
442	P06396;A0A0A0MS51;A0A0A0MT01;P06396-2;P06396-4;P06396-3;Q5T0I0	P06396;A0A0A0MS51;A0A0A0MT01;P06396-2;P06396-4;P06396-3	40;38;38;38;38;38;13	40;38;38;38;38;38;13	17;15;15;15;15;15;3	Gelsolin	GSN	sp|P06396|GELS_HUMAN Gelsolin OS=Homo sapiens OX=9606 GN=GSN PE=1 SV=1;tr|A0A0A0MS51|A0A0A0MS51_HUMAN Actin-depolymerizing factor OS=Homo sapiens OX=9606 GN=GSN PE=1 SV=1;tr|A0A0A0MT01|A0A0A0MT01_HUMAN Actin-depolymerizing factor OS=Homo sapiens OX=9606 GN	7	40	40	17	39	39	38	38	37	38	39	33	31	35	28	32	32	39	39	38	38	37	38	39	33	31	35	28	32	32	39	35	39	17	17	16	16	16	15	17	12
33	Q9Y4L1;A0A087X054;A0A494C039	Q9Y4L1;A0A087X054;A0A494C039	3;3;3	3;3;3	2;2;2	Hypoxia up-regulated protein 1	HYOU1	sp|Q9Y4L1|HYOU1_HUMAN Hypoxia up-regulated protein 1 OS=Homo sapiens OX=9606 GN=HYOU1 PE=1 SV=1;tr|A0A087X054|A0A087X054_HUMAN Hypoxia up-regulated protein 1 OS=Homo sapiens OX=9606 GN=HYOU1 PE=1 SV=1;tr|A0A494C039|A0A494C039_HUMAN Hypoxia up-regulated pro	3	3	3	2	1	3	1	2	1	1	1	0	1	1	1	1	1	1	3	1	2	1	1	1	0	1	1	1	1	1	3	1	3	1	2	1	1	1	1	1	0
337	P01009;P01009-2;P01009-3	P01009;P01009-2;P01009-3	49;41;33	3;3;3	3;3;3	Alpha-1-antitrypsin;Short peptide from AAT	SERPINA1	sp|P01009|A1AT_HUMAN Alpha-1-antitrypsin OS=Homo sapiens OX=9606 GN=SERPINA1 PE=1 SV=3;sp|P01009-2|A1AT_HUMAN Isoform 2 of Alpha-1-antitrypsin OS=Homo sapiens OX=9606 GN=SERPINA1;sp|P01009-3|A1AT_HUMAN Isoform 3 of Alpha-1-antitrypsin OS=Homo sapiens OX=96	3	49	3	3	39	36	39	41	38	47	41	38	37	42	39	40	40	3	3	3	3	3	3	3	3	2	2	2	2	3	3	3	3	3	3	3	3	3	3	3	3
463	P08253;P08253-2;P08253-3;H3BR66;H3BV48;H3BS34	P08253;P08253-2;P08253-3;H3BR66	14;14;14;7;4;2	14;14;14;7;4;2	14;14;14;7;4;2	72 kDa type IV collagenase;PEX	MMP2	sp|P08253|MMP2_HUMAN 72 kDa type IV collagenase OS=Homo sapiens OX=9606 GN=MMP2 PE=1 SV=2;sp|P08253-2|MMP2_HUMAN Isoform 2 of 72 kDa type IV collagenase OS=Homo sapiens OX=9606 GN=MMP2;sp|P08253-3|MMP2_HUMAN Isoform 3 of 72 kDa type IV collagenase OS=Homo	6	14	14	14	8	8	9	7	5	4	6	5	3	3	3	6	9	8	8	9	7	5	4	6	5	3	3	3	6	9	9	9	9	8	8	9	7	5	4	6	5
275	P54108;J3KPA1;P54108-2;P54108-3;I3L0A1	P54108;J3KPA1;P54108-2;P54108-3	4;4;4;4;1	4;4;4;4;1	4;4;4;4;1	Cysteine-rich secretory protein 3	CRISP3	sp|P54108|CRIS3_HUMAN Cysteine-rich secretory protein 3 OS=Homo sapiens OX=9606 GN=CRISP3 PE=1 SV=1;tr|J3KPA1|J3KPA1_HUMAN Cysteine-rich secretory protein 3 OS=Homo sapiens OX=9606 GN=CRISP3 PE=1 SV=1;sp|P54108-2|CRIS3_HUMAN Isoform 2 of Cysteine-rich secr	5	4	4	4	4	4	4	4	4	4	4	4	4	1	2	3	4	4	4	4	4	4	4	4	4	4	1	2	3	4	4	4	4	4	4	4	4	4	4	4	4
230	Q9BXJ4;E9PGA6;Q9BXJ4-2;Q9BXJ4-3	Q9BXJ4;E9PGA6;Q9BXJ4-2;Q9BXJ4-3	2;2;2;2	2;2;2;2	2;2;2;2	Complement C1q tumor necrosis factor-related protein 3	C1QTNF3;C1QTNF3-AMACR	sp|Q9BXJ4|C1QT3_HUMAN Complement C1q tumor necrosis factor-related protein 3 OS=Homo sapiens OX=9606 GN=C1QTNF3 PE=1 SV=1;tr|E9PGA6|E9PGA6_HUMAN C1QTNF3-AMACR readthrough (NMD candidate) OS=Homo sapiens OX=9606 GN=C1QTNF3-AMACR PE=4 SV=1;sp|Q9BXJ4-2|C1QT3_	4	2	2	2	1	2	0	0	1	0	0	0	0	0	0	1	0	1	2	0	0	1	0	0	0	0	0	0	1	0	2	1	2	1	2	0	0	1	0	0	0
68	P0DP09;A0A0B4J2D9	P0DP09;A0A0B4J2D9	2;2	2;2	2;2		IGKV1D-13	sp|P0DP09|KV113_HUMAN Immunoglobulin kappa variable 1-13 OS=Homo sapiens OX=9606 GN=IGKV1-13 PE=3 SV=1;sp|A0A0B4J2D9|KVD13_HUMAN Immunoglobulin kappa variable 1D-13 OS=Homo sapiens OX=9606 GN=IGKV1D-13 PE=3 SV=1	2	2	2	2	0	0	1	2	2	0	0	2	0	0	2	0	0	0	0	1	2	2	0	0	2	0	0	2	0	0	2	2	2	0	0	1	2	2	0	0	2
711	Q9NY97;Q9NY97-2	Q9NY97;Q9NY97-2	2;2	2;2	2;2	N-acetyllactosaminide beta-1,3-N-acetylglucosaminyltransferase 2	B3GNT2	sp|Q9NY97|B3GN2_HUMAN N-acetyllactosaminide beta-1,3-N-acetylglucosaminyltransferase 2 OS=Homo sapiens OX=9606 GN=B3GNT2 PE=1 SV=2;sp|Q9NY97-2|B3GN2_HUMAN Isoform 2 of N-acetyllactosaminide beta-1,3-N-acetylglucosaminyltransferase 2 OS=Homo sapiens OX=9606	2	2	2	2	1	0	2	0	0	1	0	0	0	0	0	0	0	1	0	2	0	0	1	0	0	0	0	0	0	0	2	0	2	1	0	2	0	0	1	0	0
729	Q9Y6Z7	Q9Y6Z7	3	3	3	Collectin-10	COLEC10	sp|Q9Y6Z7|COL10_HUMAN Collectin-10 OS=Homo sapiens OX=9606 GN=COLEC10 PE=1 SV=2	1	3	3	3	1	1	2	1	2	3	1	3	2	0	1	1	1	1	1	2	1	2	3	1	3	2	0	1	1	1	3	3	3	1	1	2	1	2	3	1	3
97	P48059;P48059-4;P48059-5;P48059-3;A0A0J9YXC7;P48059-2;C9JF46;A0A0M3HER1;P0CW19-2	P48059;P48059-4;P48059-5;P48059-3;A0A0J9YXC7;P48059-2;C9JF46;A0A0M3HER1;P0CW19-2	2;2;2;2;2;2;1;1;1	2;2;2;2;2;2;1;1;1	2;2;2;2;2;2;1;1;1	LIM and senescent cell antigen-like-containing domain protein 1	LIMS1	sp|P48059|LIMS1_HUMAN LIM and senescent cell antigen-like-containing domain protein 1 OS=Homo sapiens OX=9606 GN=LIMS1 PE=1 SV=4;sp|P48059-4|LIMS1_HUMAN Isoform 4 of LIM and senescent cell antigen-like-containing domain protein 1 OS=Homo sapiens OX=9606 GN	9	2	2	2	0	1	0	0	1	1	0	0	0	0	0	0	0	0	1	0	0	1	1	0	0	0	0	0	0	0	1	0	1	0	1	0	0	1	1	0	0
658	Q6UXB8;Q6UXB8-2	Q6UXB8;Q6UXB8-2	11;10	11;10	11;10	Peptidase inhibitor 16	PI16	sp|Q6UXB8|PI16_HUMAN Peptidase inhibitor 16 OS=Homo sapiens OX=9606 GN=PI16 PE=1 SV=1;sp|Q6UXB8-2|PI16_HUMAN Isoform 2 of Peptidase inhibitor 16 OS=Homo sapiens OX=9606 GN=PI16	2	11	11	11	9	7	10	7	7	11	7	7	7	6	7	7	6	9	7	10	7	7	11	7	7	7	6	7	7	6	11	7	11	9	7	10	7	7	11	7	7
306	O60462-3;O60462;O60462-5;O60462-6;O60462-4;O60462-2;C9JH98	O60462-3;O60462;O60462-5;O60462-6;O60462-4;O60462-2	3;2;2;2;2;2;1	3;2;2;2;2;2;1	3;2;2;2;2;2;1	Neuropilin-2	NRP2	sp|O60462-3|NRP2_HUMAN Isoform A17 of Neuropilin-2 OS=Homo sapiens OX=9606 GN=NRP2;sp|O60462|NRP2_HUMAN Neuropilin-2 OS=Homo sapiens OX=9606 GN=NRP2 PE=1 SV=3;sp|O60462-5|NRP2_HUMAN Isoform B5 of Neuropilin-2 OS=Homo sapiens OX=9606 GN=NRP2;sp|O60462-6|NRP	7	3	3	3	2	2	1	1	1	1	1	2	2	2	1	1	1	2	2	1	1	1	1	1	2	2	2	1	1	1	2	2	2	2	2	1	1	1	1	1	2
218	E7ETN3;Q5ST52	E7ETN3	59;2	1;1	0;0			tr|E7ETN3|E7ETN3_HUMAN C3/C5 convertase OS=Homo sapiens OX=9606 PE=1 SV=1	2	59	1	0	54	56	54	55	53	54	53	55	56	57	48	50	49	1	1	1	1	1	1	0	1	1	1	1	0	0	1	1	1	0	0	0	0	0	0	0	0
94	A0A0G2JSC0;A0A087WSX0;A0A0G2JS06	A0A0G2JSC0;A0A087WSX0;A0A0G2JS06	5;4;3	5;4;3	4;3;2		IGLV5-45	tr|A0A0G2JSC0|A0A0G2JSC0_HUMAN Immunoglobulin lambda variable 5-45 (Fragment) OS=Homo sapiens OX=9606 GN=IGLV5-45 PE=1 SV=1;sp|A0A087WSX0|LV545_HUMAN Immunoglobulin lambda variable 5-45 OS=Homo sapiens OX=9606 GN=IGLV5-45 PE=3 SV=1;sp|A0A0G2JS06|LV539_HUMA	3	5	5	4	4	5	3	3	5	1	5	4	2	3	1	1	1	4	5	3	3	5	1	5	4	2	3	1	1	1	5	4	5	4	4	3	3	4	1	4	4
439	P06310	P06310	4	1	1	Ig kappa chain V-II region RPMI 6410		sp|P06310|KV230_HUMAN Immunoglobulin kappa variable 2-30 OS=Homo sapiens OX=9606 GN=IGKV2-30 PE=3 SV=2	1	4	1	1	2	3	2	2	3	2	4	1	2	3	1	1	3	0	1	1	0	1	1	1	0	1	1	0	0	0	1	1	1	0	1	1	0	1	1	1	0
571	P43121;P43121-2	P43121;P43121-2	6;5	6;5	6;5	Cell surface glycoprotein MUC18	MCAM	sp|P43121|MUC18_HUMAN Cell surface glycoprotein MUC18 OS=Homo sapiens OX=9606 GN=MCAM PE=1 SV=2;sp|P43121-2|MUC18_HUMAN Isoform 2 of Cell surface glycoprotein MUC18 OS=Homo sapiens OX=9606 GN=MCAM	2	6	6	6	5	5	6	5	4	5	4	3	3	1	2	4	4	5	5	6	5	4	5	4	3	3	1	2	4	4	6	4	6	5	5	6	5	4	5	4	3
437	P05556;P05556-2;P05556-5;P05556-4;P05556-3;H7C4N8	P05556;P05556-2;P05556-5;P05556-4;P05556-3	3;3;3;3;3;1	3;3;3;3;3;1	3;3;3;3;3;1	Integrin beta-1	ITGB1	sp|P05556|ITB1_HUMAN Integrin beta-1 OS=Homo sapiens OX=9606 GN=ITGB1 PE=1 SV=2;sp|P05556-2|ITB1_HUMAN Isoform 2 of Integrin beta-1 OS=Homo sapiens OX=9606 GN=ITGB1;sp|P05556-5|ITB1_HUMAN Isoform 5 of Integrin beta-1 OS=Homo sapiens OX=9606 GN=ITGB1;sp|P05	6	3	3	3	0	1	1	0	2	1	1	1	1	0	0	2	0	0	1	1	0	2	1	1	1	1	0	0	2	0	2	2	2	0	1	1	0	2	1	1	1
551	P27487;H7C1N5;F8WBB6;F8WE17	P27487	8;1;1;1	8;1;1;1	8;1;1;1	Dipeptidyl peptidase 4;Dipeptidyl peptidase 4 membrane form;Dipeptidyl peptidase 4 soluble form	DPP4	sp|P27487|DPP4_HUMAN Dipeptidyl peptidase 4 OS=Homo sapiens OX=9606 GN=DPP4 PE=1 SV=2	4	8	8	8	4	2	4	0	4	2	3	1	1	0	1	4	1	4	2	4	0	4	2	3	1	1	0	1	4	1	4	4	4	4	2	4	0	4	2	3	1
149	Q14494;J3QKY3;B4DYE1;F5H1B7;J9JIE5;Q14494-2	Q14494;J3QKY3;B4DYE1;F5H1B7;J9JIE5;Q14494-2	1;1;1;1;1;1	1;1;1;1;1;1	1;1;1;1;1;1	Nuclear factor erythroid 2-related factor 1	NFE2L1	sp|Q14494|NF2L1_HUMAN Endoplasmic reticulum membrane sensor NFE2L1 OS=Homo sapiens OX=9606 GN=NFE2L1 PE=1 SV=1;tr|J3QKY3|J3QKY3_HUMAN Endoplasmic reticulum membrane sensor NFE2L1 OS=Homo sapiens OX=9606 GN=NFE2L1 PE=1 SV=1;tr|B4DYE1|B4DYE1_HUMAN Endoplasmi	6	1	1	1	1	1	1	1	1	1	1	1	1	1	1	0	1	1	1	1	1	1	1	1	1	1	1	1	0	1	1	1	1	1	1	1	1	1	1	1	1
648	Q16853;Q16853-2	Q16853;Q16853-2	5;5	5;5	5;5	Membrane primary amine oxidase	AOC3	sp|Q16853|AOC3_HUMAN Membrane primary amine oxidase OS=Homo sapiens OX=9606 GN=AOC3 PE=1 SV=3;sp|Q16853-2|AOC3_HUMAN Isoform 2 of Membrane primary amine oxidase OS=Homo sapiens OX=9606 GN=AOC3	2	5	5	5	4	2	4	3	2	1	3	2	1	1	0	4	2	4	2	4	3	2	1	3	2	1	1	0	4	2	4	4	4	4	2	4	3	2	1	3	2
281	Q8NI99;K7EKF6	Q8NI99;K7EKF6	5;5	5;5	5;5	Angiopoietin-related protein 6	ANGPTL6	sp|Q8NI99|ANGL6_HUMAN Angiopoietin-related protein 6 OS=Homo sapiens OX=9606 GN=ANGPTL6 PE=1 SV=1;tr|K7EKF6|K7EKF6_HUMAN Angiopoietin-related protein 6 OS=Homo sapiens OX=9606 GN=ANGPTL6 PE=1 SV=1	2	5	5	5	5	0	3	0	2	1	1	0	0	2	0	2	0	5	0	3	0	2	1	1	0	0	2	0	2	0	5	2	5	5	0	3	0	2	1	1	0
586	P55290;P55290-4;P55290-5;P55290-3;P55290-2	P55290;P55290-4;P55290-5	4;4;3;1;1	4;4;3;1;1	4;4;3;1;1	Cadherin-13	CDH13	sp|P55290|CAD13_HUMAN Cadherin-13 OS=Homo sapiens OX=9606 GN=CDH13 PE=1 SV=1;sp|P55290-4|CAD13_HUMAN Isoform 4 of Cadherin-13 OS=Homo sapiens OX=9606 GN=CDH13;sp|P55290-5|CAD13_HUMAN Isoform 5 of Cadherin-13 OS=Homo sapiens OX=9606 GN=CDH13	5	4	4	4	2	3	3	4	3	3	4	2	1	1	1	3	1	2	3	3	4	3	3	4	2	1	1	1	3	1	4	3	4	2	3	3	4	3	3	4	2
705	Q9H8L6	Q9H8L6	3	3	3	Multimerin-2	MMRN2	sp|Q9H8L6|MMRN2_HUMAN Multimerin-2 OS=Homo sapiens OX=9606 GN=MMRN2 PE=1 SV=2	1	3	3	3	2	2	3	2	2	3	2	3	3	0	3	3	2	2	2	3	2	2	3	2	3	3	0	3	3	2	3	3	3	2	2	3	2	2	3	2	3
636	Q15113	Q15113	13	13	13	Procollagen C-endopeptidase enhancer 1	PCOLCE	sp|Q15113|PCOC1_HUMAN Procollagen C-endopeptidase enhancer 1 OS=Homo sapiens OX=9606 GN=PCOLCE PE=1 SV=2	1	13	13	13	9	8	12	6	6	11	9	6	2	3	3	7	3	9	8	12	6	6	11	9	6	2	3	3	7	3	12	7	12	9	8	12	6	6	11	9	6
596	P63261;I3L3I0;I3L1U9;K7EM38;I3L3R2;J3KT65;I3L4N8	P63261;I3L3I0;I3L1U9;K7EM38;I3L3R2;J3KT65;I3L4N8	18;12;12;9;9;9;9	1;1;1;1;1;1;1	1;1;1;1;1;1;1	Actin, cytoplasmic 2;Actin, cytoplasmic 2, N-terminally processed	ACTG1	sp|P63261|ACTG_HUMAN Actin, cytoplasmic 2 OS=Homo sapiens OX=9606 GN=ACTG1 PE=1 SV=1;tr|I3L3I0|I3L3I0_HUMAN Actin, cytoplasmic 2 (Fragment) OS=Homo sapiens OX=9606 GN=ACTG1 PE=1 SV=1;tr|I3L1U9|I3L1U9_HUMAN Actin, cytoplasmic 2 (Fragment) OS=Homo sapiens OX	7	18	1	1	16	17	16	17	15	17	14	13	6	12	11	15	11	0	1	1	1	1	1	0	1	0	0	0	0	0	1	1	1	0	1	1	1	1	1	0	1
323	P00488;Q9NQP5;A6PVK5;H0Y796	P00488	33;5;5;3	33;5;5;3	33;5;5;3	Coagulation factor XIII A chain	F13A1	sp|P00488|F13A_HUMAN Coagulation factor XIII A chain OS=Homo sapiens OX=9606 GN=F13A1 PE=1 SV=4	4	33	33	33	27	31	26	27	26	23	29	25	21	22	15	19	19	27	31	26	27	26	23	29	25	21	22	15	19	19	31	25	31	27	31	26	27	26	23	29	25
103	P22105;P22105-4;P22105-1;A0A140TA52;A0A3B3ISX9;A0A140T8Y3;A0A140TA33;A0A140T902;A0A087X0I0;A0A140T8Z8;A0A140T9C0;A0A140TA41;A0A140T9L7;P22105-2;Q16473;A0A140T956;A0A087WWA5;A0A140T923	P22105;P22105-4;P22105-1;A0A140TA52;A0A3B3ISX9;A0A140T8Y3;A0A140TA33;A0A140T902;A0A087X0I0;A0A140T8Z8;A0A140T9C0;A0A140TA41;A0A140T9L7;P22105-2	27;27;27;27;27;27;26;26;26;26;26;26;25;15;7;4;2;1	27;27;27;27;27;27;26;26;26;26;26;26;25;15;7;4;2;1	27;27;27;27;27;27;26;26;26;26;26;26;25;15;7;4;2;1	Tenascin-X	TNXB	sp|P22105|TENX_HUMAN Tenascin-X OS=Homo sapiens OX=9606 GN=TNXB PE=1 SV=5;sp|P22105-4|TENX_HUMAN Isoform 5 of Tenascin-X OS=Homo sapiens OX=9606 GN=TNXB;sp|P22105-1|TENX_HUMAN Isoform 3 of Tenascin-X OS=Homo sapiens OX=9606 GN=TNXB;tr|A0A140TA52|A0A140TA52	18	27	27	27	18	19	20	13	17	9	18	14	5	8	1	12	15	18	19	20	13	17	9	18	14	5	8	1	12	15	20	15	20	18	19	20	13	17	9	18	14
544	P24821;P24821-4;J3QSU6;F5H7V9;E9PC84;P24821-2;P24821-3;P24821-6;P24821-5;H0YGZ3	P24821;P24821-4;J3QSU6;F5H7V9;E9PC84;P24821-2;P24821-3;P24821-6;P24821-5	10;10;9;8;8;8;8;7;7;4	10;10;9;8;8;8;8;7;7;4	10;10;9;8;8;8;8;7;7;4	Tenascin	TNC	sp|P24821|TENA_HUMAN Tenascin OS=Homo sapiens OX=9606 GN=TNC PE=1 SV=3;sp|P24821-4|TENA_HUMAN Isoform 4 of Tenascin OS=Homo sapiens OX=9606 GN=TNC;tr|J3QSU6|J3QSU6_HUMAN Tenascin OS=Homo sapiens OX=9606 GN=TNC PE=1 SV=1;tr|F5H7V9|F5H7V9_HUMAN Tenascin OS=H	10	10	10	10	6	3	3	1	9	2	2	0	1	2	1	1	6	6	3	3	1	9	2	2	0	1	2	1	1	6	9	6	9	6	3	3	1	9	2	2	0
512	P16035;B4DFW2;K7EIX4	P16035;B4DFW2	3;2;1	3;2;1	3;2;1	Metalloproteinase inhibitor 2	TIMP2	sp|P16035|TIMP2_HUMAN Metalloproteinase inhibitor 2 OS=Homo sapiens OX=9606 GN=TIMP2 PE=1 SV=2;tr|B4DFW2|B4DFW2_HUMAN Metalloproteinase inhibitor 2 OS=Homo sapiens OX=9606 GN=TIMP2 PE=1 SV=1	3	3	3	3	1	1	2	1	2	2	2	2	1	0	0	2	3	1	1	2	1	2	2	2	2	1	0	0	2	3	2	3	3	1	1	2	1	2	2	2	2
4	A0A075B6H9	A0A075B6H9	2	2	2		IGLV4-69	sp|A0A075B6H9|LV469_HUMAN Immunoglobulin lambda variable 4-69 OS=Homo sapiens OX=9606 GN=IGLV4-69 PE=1 SV=1	1	2	2	2	2	1	2	2	2	1	2	2	1	2	0	1	1	2	1	2	2	2	1	2	2	1	2	0	1	1	2	2	2	2	1	2	2	2	1	2	2
92	A0A0G2JPR0;A0A140TA49	A0A0G2JPR0;A0A140TA49	106;103	1;1	1;1			tr|A0A0G2JPR0|A0A0G2JPR0_HUMAN C4a anaphylatoxin OS=Homo sapiens OX=9606 GN=C4A PE=1 SV=1;tr|A0A140TA49|A0A140TA49_HUMAN C4a anaphylatoxin OS=Homo sapiens OX=9606 GN=C4A PE=1 SV=1	2	106	1	1	97	100	96	98	91	97	95	93	93	100	92	90	92	1	0	0	0	0	0	0	0	0	0	0	0	0	1	0	1	1	0	0	0	0	0	0	0
637	Q15166;F8WD41;C9JZ99	Q15166;F8WD41	12;8;5	12;8;5	12;8;5	Serum paraoxonase/lactonase 3	PON3	sp|Q15166|PON3_HUMAN Serum paraoxonase/lactonase 3 OS=Homo sapiens OX=9606 GN=PON3 PE=1 SV=3;tr|F8WD41|F8WD41_HUMAN Serum paraoxonase/lactonase 3 OS=Homo sapiens OX=9606 GN=PON3 PE=1 SV=1	3	12	12	12	10	9	9	6	7	8	7	7	6	5	3	1	4	10	9	9	6	7	8	7	7	6	5	3	1	4	10	7	10	10	9	9	6	7	8	7	7
693	Q9BTY2;Q9BTY2-2;Q7Z6V2	Q9BTY2;Q9BTY2-2	4;3;1	4;3;1	4;3;1	Plasma alpha-L-fucosidase	FUCA2	sp|Q9BTY2|FUCO2_HUMAN Plasma alpha-L-fucosidase OS=Homo sapiens OX=9606 GN=FUCA2 PE=1 SV=2;sp|Q9BTY2-2|FUCO2_HUMAN Isoform 2 of Plasma alpha-L-fucosidase OS=Homo sapiens OX=9606 GN=FUCA2	3	4	4	4	0	1	3	1	2	0	1	3	0	0	0	2	0	0	1	3	1	2	0	1	3	0	0	0	2	0	3	3	3	0	1	3	1	2	0	1	3
36	P12109;A0A087X0S5	P12109;A0A087X0S5	4;4	4;4	4;4	Collagen alpha-1(VI) chain	COL6A1	sp|P12109|CO6A1_HUMAN Collagen alpha-1(VI) chain OS=Homo sapiens OX=9606 GN=COL6A1 PE=1 SV=3;tr|A0A087X0S5|A0A087X0S5_HUMAN Collagen alpha-1(VI) chain OS=Homo sapiens OX=9606 GN=COL6A1 PE=1 SV=1	2	4	4	4	2	1	2	1	2	1	3	2	0	1	0	2	2	2	1	2	1	2	1	3	2	0	1	0	2	2	3	2	3	2	1	2	1	2	1	3	2
613	Q07954;Q6PJ72	Q07954	14;2	14;2	12;2	Prolow-density lipoprotein receptor-related protein 1;Low-density lipoprotein receptor-related protein 1 85 kDa subunit;Low-density lipoprotein receptor-related protein 1 515 kDa subunit;Low-density lipoprotein receptor-related protein 1 intracellular domain	LRP1	sp|Q07954|LRP1_HUMAN Prolow-density lipoprotein receptor-related protein 1 OS=Homo sapiens OX=9606 GN=LRP1 PE=1 SV=2	2	14	14	12	6	7	0	3	8	1	5	2	0	4	1	3	4	6	7	0	3	8	1	5	2	0	4	1	3	4	8	4	8	6	7	0	3	6	0	5	1
425	P04406;P04406-2;E7EUT5	P04406;P04406-2;E7EUT5	6;6;5	6;6;5	6;6;5	Glyceraldehyde-3-phosphate dehydrogenase	GAPDH	sp|P04406|G3P_HUMAN Glyceraldehyde-3-phosphate dehydrogenase OS=Homo sapiens OX=9606 GN=GAPDH PE=1 SV=3;sp|P04406-2|G3P_HUMAN Isoform 2 of Glyceraldehyde-3-phosphate dehydrogenase OS=Homo sapiens OX=9606 GN=GAPDH;tr|E7EUT5|E7EUT5_HUMAN Glyceraldehyde-3-pho	3	6	6	6	3	6	5	6	5	5	3	4	1	1	5	5	2	3	6	5	6	5	5	3	4	1	1	5	5	2	6	5	6	3	6	5	6	5	5	3	4
118	P69891;A0A2R8Y7X9;P02100;A0A0J9YYA3	P69891;A0A2R8Y7X9	12;12;2;2	1;1;0;0	1;1;0;0	Hemoglobin subunit gamma-1	HBG1	sp|P69891|HBG1_HUMAN Hemoglobin subunit gamma-1 OS=Homo sapiens OX=9606 GN=HBG1 PE=1 SV=2;tr|A0A2R8Y7X9|A0A2R8Y7X9_HUMAN GLOBIN domain-containing protein OS=Homo sapiens OX=9606 PE=3 SV=1	4	12	1	1	1	5	11	10	8	11	1	1	6	1	12	6	5	0	1	1	1	1	1	0	0	1	0	1	0	0	1	1	1	0	1	1	1	1	1	0	0
582	P54802;K7ENX5	P54802	12;1	12;1	12;1	Alpha-N-acetylglucosaminidase;Alpha-N-acetylglucosaminidase 82 kDa form;Alpha-N-acetylglucosaminidase 77 kDa form	NAGLU	sp|P54802|ANAG_HUMAN Alpha-N-acetylglucosaminidase OS=Homo sapiens OX=9606 GN=NAGLU PE=1 SV=2	2	12	12	12	2	1	5	4	1	3	2	11	0	1	0	11	0	2	1	5	4	1	3	2	11	0	1	0	11	0	5	11	11	2	1	5	4	1	3	2	11
84	A0A0C4DH90;A0A0C4DH55	A0A0C4DH90;A0A0C4DH55	2;2	1;1	1;1		IGKV3OR2-268;IGKV3D-7	tr|A0A0C4DH90|A0A0C4DH90_HUMAN Immunoglobulin kappa variable 3/OR2-268 (non-functional) (Fragment) OS=Homo sapiens OX=9606 GN=IGKV3OR2-268 PE=4 SV=5;sp|A0A0C4DH55|KVD07_HUMAN Immunoglobulin kappa variable 3D-7 OS=Homo sapiens OX=9606 GN=IGKV3D-7 PE=3 SV=5	2	2	1	1	2	1	1	1	2	1	1	1	1	1	1	1	1	1	0	0	0	1	0	0	0	0	0	0	0	0	1	0	1	1	0	0	0	1	0	0	0
88	A0A0G2JMB2	A0A0G2JMB2	17	1	1			tr|A0A0G2JMB2|A0A0G2JMB2_HUMAN Immunoglobulin heavy constant alpha 2 (Fragment) OS=Homo sapiens OX=9606 GN=IGHA2 PE=1 SV=1	1	17	1	1	16	17	16	17	16	14	16	16	16	17	17	16	15	1	1	1	1	1	1	1	1	1	1	1	1	1	1	1	1	1	1	1	1	1	1	1	1
635	Q15063-3;Q15063-5	Q15063-3;Q15063-5	17;17	17;17	1;1	Periostin	POSTN	sp|Q15063-3|POSTN_HUMAN Isoform 3 of Periostin OS=Homo sapiens OX=9606 GN=POSTN;sp|Q15063-5|POSTN_HUMAN Isoform 5 of Periostin OS=Homo sapiens OX=9606 GN=POSTN	2	17	17	1	15	13	5	9	6	3	5	3	1	4	1	7	10	15	13	5	9	6	3	5	3	1	4	1	7	10	15	10	15	1	0	0	0	0	0	0	0
175	C9JB55	C9JB55	8	1	1		TF	tr|C9JB55|C9JB55_HUMAN Serotransferrin (Fragment) OS=Homo sapiens OX=9606 GN=TF PE=1 SV=8	1	8	1	1	8	8	8	8	8	8	8	8	7	8	8	8	8	1	1	1	1	1	1	1	1	1	1	1	1	1	1	1	1	1	1	1	1	1	1	1	1
617	Q12794;Q12794-7;Q12794-2;Q12794-4;Q12794-3	Q12794;Q12794-7;Q12794-2;Q12794-4;Q12794-3	2;2;2;1;1	2;2;2;1;1	2;2;2;1;1	Hyaluronidase-1	HYAL1	sp|Q12794|HYAL1_HUMAN Hyaluronidase-1 OS=Homo sapiens OX=9606 GN=HYAL1 PE=1 SV=2;sp|Q12794-7|HYAL1_HUMAN Isoform 7 of Hyaluronidase-1 OS=Homo sapiens OX=9606 GN=HYAL1;sp|Q12794-2|HYAL1_HUMAN Isoform 2 of Hyaluronidase-1 OS=Homo sapiens OX=9606 GN=HYAL1;sp|	5	2	2	2	0	0	0	2	1	0	1	0	0	0	0	0	0	0	0	0	2	1	0	1	0	0	0	0	0	0	2	0	2	0	0	0	2	1	0	1	0
252	P04792;F8WE04	P04792;F8WE04	1;1	1;1	1;1	Heat shock protein beta-1	HSPB1	sp|P04792|HSPB1_HUMAN Heat shock protein beta-1 OS=Homo sapiens OX=9606 GN=HSPB1 PE=1 SV=2;tr|F8WE04|F8WE04_HUMAN Heat shock protein beta-1 OS=Homo sapiens OX=9606 GN=HSPB1 PE=1 SV=1	2	1	1	1	0	1	0	1	0	1	0	0	0	0	0	0	0	0	1	0	1	0	1	0	0	0	0	0	0	0	1	0	1	0	1	0	1	0	1	0	0
225	P35916;E9PD35;P35916-3;P35916-1;B5A927	P35916;E9PD35;P35916-3;P35916-1;B5A927	4;4;4;4;2	4;4;4;4;2	4;4;4;4;2	Vascular endothelial growth factor receptor 3;Receptor protein-tyrosine kinase	FLT4;VEGFR3	sp|P35916|VGFR3_HUMAN Vascular endothelial growth factor receptor 3 OS=Homo sapiens OX=9606 GN=FLT4 PE=1 SV=3;tr|E9PD35|E9PD35_HUMAN Vascular endothelial growth factor receptor 3 OS=Homo sapiens OX=9606 GN=FLT4 PE=1 SV=1;sp|P35916-3|VGFR3_HUMAN Isoform 3 o	5	4	4	4	0	0	2	1	1	3	2	0	2	2	0	1	0	0	0	2	1	1	3	2	0	2	2	0	1	0	3	2	3	0	0	2	1	1	3	2	0
235	P11142;E9PKE3;E9PNE6;P11142-2;P54652;E9PN89;A8K7Q2;E9PM13;E9PS65	P11142;E9PKE3;E9PNE6;P11142-2;P54652;E9PN89;A8K7Q2	6;6;5;5;4;4;4;1;1	6;6;5;5;4;4;4;1;1	5;5;4;4;3;4;4;1;1	Heat shock cognate 71 kDa protein;Heat shock-related 70 kDa protein 2	HSPA8;HSPA2	sp|P11142|HSP7C_HUMAN Heat shock cognate 71 kDa protein OS=Homo sapiens OX=9606 GN=HSPA8 PE=1 SV=1;tr|E9PKE3|E9PKE3_HUMAN Heat shock cognate 71 kDa protein OS=Homo sapiens OX=9606 GN=HSPA8 PE=1 SV=1;tr|E9PNE6|E9PNE6_HUMAN Heat shock cognate 71 kDa protein	9	6	6	5	1	2	0	2	3	3	0	2	0	0	3	0	0	1	2	0	2	3	3	0	2	0	0	3	0	0	3	3	3	1	1	0	1	2	3	0	2
73	A0A0C4DH24	A0A0C4DH24	2	1	1		IGKV6-21	sp|A0A0C4DH24|KV621_HUMAN Immunoglobulin kappa variable 6-21 OS=Homo sapiens OX=9606 GN=IGKV6-21 PE=3 SV=1	1	2	1	1	2	2	2	2	2	2	2	2	1	2	1	2	2	1	1	1	1	1	1	1	1	0	1	0	1	1	1	1	1	1	1	1	1	1	1	1	1
15	A0A075B6S6	A0A075B6S6	4	3	1		IGKV2D-30	sp|A0A075B6S6|KVD30_HUMAN Immunoglobulin kappa variable 2D-30 OS=Homo sapiens OX=9606 GN=IGKV2D-30 PE=3 SV=1	1	4	3	1	3	3	1	2	3	2	4	2	2	3	2	1	3	2	2	0	1	2	1	3	1	1	2	1	0	2	3	2	3	1	1	0	0	1	1	1	1
277	J3KRP0	J3KRP0	23	1	1		CNDP1	tr|J3KRP0|J3KRP0_HUMAN Beta-Ala-His dipeptidase OS=Homo sapiens OX=9606 GN=CNDP1 PE=1 SV=2	1	23	1	1	20	19	22	18	18	19	19	16	16	17	13	16	14	1	1	1	1	1	1	1	1	1	1	1	1	0	1	1	1	1	1	1	1	1	1	1	1
108	A0A1B0GUS7	A0A1B0GUS7	1	1	1			tr|A0A1B0GUS7|A0A1B0GUS7_HUMAN Protein unc-13 homolog B OS=Homo sapiens OX=9606 GN=UNC13B PE=1 SV=1	1	1	1	1	1	1	1	1	0	1	1	1	0	1	1	0	1	1	1	1	1	0	1	1	1	0	1	1	0	1	1	1	1	1	1	1	1	0	1	1	1
273	P04278;I3L145;P04278-5;I3L2X4;P04278-3;P04278-2;P04278-4;B4DYU0;I3L1J1;A0A0C4DGN2;I3L4B9;I3L2F1;B0FWH5;B0FWH6;I3L1C1;I3L1G4;B0FWH7;I3L0M1	P04278;I3L145;P04278-5;I3L2X4;P04278-3;P04278-2;P04278-4;B4DYU0;I3L1J1;A0A0C4DGN2	17;17;15;13;11;11;11;11;11;11;7;7;7;7;5;4;4;3	17;17;15;13;11;11;11;11;11;11;7;7;7;7;5;4;4;3	17;17;15;13;11;11;11;11;11;11;7;7;7;7;5;4;4;3	Sex hormone-binding globulin	SHBG	sp|P04278|SHBG_HUMAN Sex hormone-binding globulin OS=Homo sapiens OX=9606 GN=SHBG PE=1 SV=2;tr|I3L145|I3L145_HUMAN Sex hormone-binding globulin OS=Homo sapiens OX=9606 GN=SHBG PE=1 SV=1;sp|P04278-5|SHBG_HUMAN Isoform 5 of Sex hormone-binding globulin OS=Ho	18	17	17	17	16	16	14	16	11	14	16	11	7	11	9	9	16	16	16	14	16	11	14	16	11	7	11	9	9	16	16	16	16	16	16	14	16	11	14	16	11
660	Q76LX8;Q76LX8-2;Q76LX8-3;E7EV88;Q76LX8-4;A0A0C4DFV8;F6V803;A0A0B4J229	Q76LX8;Q76LX8-2;Q76LX8-3	19;18;17;7;4;2;2;2	19;18;17;7;4;2;2;2	19;18;17;7;4;2;2;2	A disintegrin and metalloproteinase with thrombospondin motifs 13	ADAMTS13	sp|Q76LX8|ATS13_HUMAN A disintegrin and metalloproteinase with thrombospondin motifs 13 OS=Homo sapiens OX=9606 GN=ADAMTS13 PE=1 SV=1;sp|Q76LX8-2|ATS13_HUMAN Isoform 2 of A disintegrin and metalloproteinase with thrombospondin motifs 13 OS=Homo sapiens OX=	8	19	19	19	6	9	8	7	5	3	13	3	3	6	1	9	6	6	9	8	7	5	3	13	3	3	6	1	9	6	13	9	13	6	9	8	7	5	3	13	3
315	O95810	O95810	3	3	3	Serum deprivation-response protein	SDPR	sp|O95810|CAVN2_HUMAN Caveolae-associated protein 2 OS=Homo sapiens OX=9606 GN=CAVIN2 PE=1 SV=3	1	3	3	3	0	0	1	1	0	3	0	0	0	0	0	0	0	0	0	1	1	0	3	0	0	0	0	0	0	0	3	0	3	0	0	1	1	0	3	0	0
539	P23470;P23470-2	P23470;P23470-2	9;9	9;9	9;9	Receptor-type tyrosine-protein phosphatase gamma	PTPRG	sp|P23470|PTPRG_HUMAN Receptor-type tyrosine-protein phosphatase gamma OS=Homo sapiens OX=9606 GN=PTPRG PE=1 SV=4;sp|P23470-2|PTPRG_HUMAN Isoform 2 of Receptor-type tyrosine-protein phosphatase gamma OS=Homo sapiens OX=9606 GN=PTPRG	2	9	9	9	6	6	7	5	5	4	4	2	1	2	2	4	4	6	6	7	5	5	4	4	2	1	2	2	4	4	7	4	7	6	6	7	5	5	4	4	2
304	O43157;O43157-3;O43157-2	O43157;O43157-3;O43157-2	1;1;1	1;1;1	1;1;1	Plexin-B1	PLXNB1	sp|O43157|PLXB1_HUMAN Plexin-B1 OS=Homo sapiens OX=9606 GN=PLXNB1 PE=1 SV=3;sp|O43157-3|PLXB1_HUMAN Isoform 3 of Plexin-B1 OS=Homo sapiens OX=9606 GN=PLXNB1;sp|O43157-2|PLXB1_HUMAN Isoform 2 of Plexin-B1 OS=Homo sapiens OX=9606 GN=PLXNB1	3	1	1	1	1	0	1	1	0	0	1	0	0	0	0	0	0	1	0	1	1	0	0	1	0	0	0	0	0	0	1	0	1	1	0	1	1	0	0	1	0
127	Q71UI9;P0C0S5;C9J0D1;A0A494C189;Q71UI9-2;Q96QV6;Q71UI9-5;Q71UI9-4	Q71UI9;P0C0S5;C9J0D1;A0A494C189;Q71UI9-2;Q96QV6;Q71UI9-5;Q71UI9-4	2;2;2;2;2;1;1;1	1;1;1;1;1;0;0;1	1;1;1;1;1;0;0;1	Histone H2A.V;Histone H2A.Z;Histone H2A;Histone H2A type 1-A	H2AFV;H2AFZ;HIST1H2AA	sp|Q71UI9|H2AV_HUMAN Histone H2A.V OS=Homo sapiens OX=9606 GN=H2AZ2 PE=1 SV=3;sp|P0C0S5|H2AZ_HUMAN Histone H2A.Z OS=Homo sapiens OX=9606 GN=H2AZ1 PE=1 SV=2;tr|C9J0D1|C9J0D1_HUMAN Histone H2A OS=Homo sapiens OX=9606 GN=H2AZ2 PE=1 SV=1;tr|A0A494C189|A0A494C1	8	2	1	1	1	1	1	1	1	0	1	2	1	1	1	1	0	1	1	1	1	1	0	1	1	0	1	0	0	0	1	1	1	1	1	1	1	1	0	1	1
271	H7C5R1;H7C5N5	H7C5R1	57;6	1;0	1;0		CP	tr|H7C5R1|H7C5R1_HUMAN Ceruloplasmin (Fragment) OS=Homo sapiens OX=9606 GN=CP PE=1 SV=1	2	57	1	1	53	51	51	53	49	50	54	45	48	51	51	51	49	1	0	0	1	1	0	1	0	0	0	1	0	0	1	1	1	1	0	0	1	1	0	1	0
482	P0DTE1	P0DTE1	3	3	3			sp|P0DTE1|HV383_HUMAN Probable non-functional immunoglobulin heavy variable 3-38-3 OS=Homo sapiens OX=9606 GN=IGHV3-38-3 PE=5 SV=1	1	3	3	3	1	2	0	1	2	1	1	1	0	1	0	0	1	1	2	0	1	2	1	1	1	0	1	0	0	1	2	1	2	1	2	0	1	2	1	1	1
595	P62937;F8WE65;C9J5S7;P62937-2;F5H284;Q9Y536;E5RIZ5;P0DN26;A0A0H2UH34;A0A0B4J2A2;A0A075B767;A0A075B759	P62937;F8WE65;C9J5S7	5;4;4;2;1;1;1;1;1;1;1;1	5;4;4;2;1;1;1;1;1;1;1;1	5;4;4;2;1;1;1;1;1;1;1;1	Peptidyl-prolyl cis-trans isomerase A;Peptidyl-prolyl cis-trans isomerase A, N-terminally processed;Peptidyl-prolyl cis-trans isomerase	PPIA	sp|P62937|PPIA_HUMAN Peptidyl-prolyl cis-trans isomerase A OS=Homo sapiens OX=9606 GN=PPIA PE=1 SV=2;tr|F8WE65|F8WE65_HUMAN Peptidyl-prolyl cis-trans isomerase OS=Homo sapiens OX=9606 GN=PPIA PE=1 SV=1;tr|C9J5S7|C9J5S7_HUMAN Peptidyl-prolyl cis-trans isome	12	5	5	5	0	1	1	1	3	3	0	0	0	0	3	0	0	0	1	1	1	3	3	0	0	0	0	3	0	0	3	3	3	0	1	1	1	3	3	0	0
300	O14498;H0YN67;H0YL90	O14498	3;1;1	3;1;1	3;1;1	Immunoglobulin superfamily containing leucine-rich repeat protein	ISLR	sp|O14498|ISLR_HUMAN Immunoglobulin superfamily containing leucine-rich repeat protein OS=Homo sapiens OX=9606 GN=ISLR PE=2 SV=1	3	3	3	3	1	1	0	2	0	1	1	0	0	0	0	0	1	1	1	0	2	0	1	1	0	0	0	0	0	1	2	1	2	1	1	0	2	0	1	1	0
176	O15143;C9JBJ7;F8VXW2;C9JEY1;C9K057;C9JM51;F8WEB3;C9JTT6;A0A1W2PNV4	O15143;C9JBJ7;F8VXW2;C9JEY1;C9K057;C9JM51;F8WEB3;C9JTT6;A0A1W2PNV4	2;2;2;2;2;1;1;1;1	2;2;2;2;2;1;1;1;1	2;2;2;2;2;1;1;1;1	Actin-related protein 2/3 complex subunit 1B	ARPC1B	sp|O15143|ARC1B_HUMAN Actin-related protein 2/3 complex subunit 1B OS=Homo sapiens OX=9606 GN=ARPC1B PE=1 SV=3;tr|C9JBJ7|C9JBJ7_HUMAN Actin-related protein 2/3 complex subunit 1B (Fragment) OS=Homo sapiens OX=9606 GN=ARPC1B PE=1 SV=1;tr|F8VXW2|F8VXW2_HUMAN	9	2	2	2	1	2	0	0	1	0	0	0	0	0	0	0	0	1	2	0	0	1	0	0	0	0	0	0	0	0	2	0	2	1	2	0	0	1	0	0	0
416	P04075;H3BQN4;J3KPS3;P04075-2;H3BPS8;H3BUH7;H3BR04;H3BMQ8;H3BR68;H3BU78;P09972	P04075;H3BQN4;J3KPS3;P04075-2;H3BPS8;H3BUH7;H3BR04	11;10;10;10;7;6;6;5;3;3;1	11;10;10;10;7;6;6;5;3;3;1	11;10;10;10;7;6;6;5;3;3;1	Fructose-bisphosphate aldolase A;Fructose-bisphosphate aldolase	ALDOA	sp|P04075|ALDOA_HUMAN Fructose-bisphosphate aldolase A OS=Homo sapiens OX=9606 GN=ALDOA PE=1 SV=2;tr|H3BQN4|H3BQN4_HUMAN Fructose-bisphosphate aldolase OS=Homo sapiens OX=9606 GN=ALDOA PE=1 SV=1;tr|J3KPS3|J3KPS3_HUMAN Fructose-bisphosphate aldolase OS=Homo	11	11	11	11	6	9	10	6	11	6	3	3	0	2	7	4	3	6	9	10	6	11	6	3	3	0	2	7	4	3	11	7	11	6	9	10	6	11	6	3	3
453	P07437;P68371;Q9BVA1;Q13885;Q5JP53;Q5ST81;P04350;Q5SQY0;A0A075B736;K7ESM5;A0A0B4J269;A6NNZ2;Q13509-2;Q3ZCM7;Q9BUF5;Q13509;M0QZL7;M0R278;G3V2A3;M0QY85;M0R1I1	P07437;P68371;Q9BVA1;Q13885;Q5JP53;Q5ST81;P04350;Q5SQY0;A0A075B736;K7ESM5;A0A0B4J269;A6NNZ2;Q13509-2;Q3ZCM7;Q9BUF5;Q13509	6;6;6;6;6;6;4;3;3;3;3;3;3;3;3;3;1;1;1;1;1	5;5;5;5;5;5;3;2;2;2;2;2;2;2;2;2;1;1;1;1;1	5;5;5;5;5;5;3;2;2;2;2;2;2;2;2;2;1;1;1;1;1	Tubulin beta chain;Tubulin beta-4B chain;Tubulin beta-2B chain;Tubulin beta-2A chain;Tubulin beta-4A chain;Tubulin beta-8 chain-like protein LOC260334;Tubulin beta-3 chain;Tubulin beta-8 chain;Tubulin beta-6 chain	TUBB;TUBB4B;TUBB2B;TUBB2A;TUBB4A;TUBB8;TUBB6;TUBB3	sp|P07437|TBB5_HUMAN Tubulin beta chain OS=Homo sapiens OX=9606 GN=TUBB PE=1 SV=2;sp|P68371|TBB4B_HUMAN Tubulin beta-4B chain OS=Homo sapiens OX=9606 GN=TUBB4B PE=1 SV=1;sp|Q9BVA1|TBB2B_HUMAN Tubulin beta-2B chain OS=Homo sapiens OX=9606 GN=TUBB2B PE=1 SV=	21	6	5	5	2	3	2	2	5	6	0	0	1	1	0	1	0	1	2	1	1	4	5	0	0	1	1	0	1	0	5	1	5	1	2	1	1	4	5	0	0
486	P10721;P10721-2;P10721-3	P10721;P10721-2;P10721-3	6;6;5	6;6;5	6;6;5	Mast/stem cell growth factor receptor Kit	KIT	sp|P10721|KIT_HUMAN Mast/stem cell growth factor receptor Kit OS=Homo sapiens OX=9606 GN=KIT PE=1 SV=1;sp|P10721-2|KIT_HUMAN Isoform 2 of Mast/stem cell growth factor receptor Kit OS=Homo sapiens OX=9606 GN=KIT;sp|P10721-3|KIT_HUMAN Isoform 3 of Mast/stem	3	6	6	6	2	0	6	3	1	3	3	2	1	0	1	1	2	2	0	6	3	1	3	3	2	1	0	1	1	2	6	2	6	2	0	6	3	1	3	3	2
694	Q9BUN1;Q9BUN1-2	Q9BUN1	4;1	4;1	4;1	Protein MENT	MENT	sp|Q9BUN1|MENT_HUMAN Protein MENT OS=Homo sapiens OX=9606 GN=MENT PE=1 SV=1	2	4	4	4	2	1	3	2	2	3	2	1	2	0	2	1	1	2	1	3	2	2	3	2	1	2	0	2	1	1	3	2	3	2	1	3	2	2	3	2	1
96	A0A0J9YX35	A0A0J9YX35	3	2	2			sp|A0A0J9YX35|HV64D_HUMAN Immunoglobulin heavy variable 3-64D OS=Homo sapiens OX=9606 GN=IGHV3-64D PE=3 SV=1	1	3	2	2	2	2	2	2	3	3	2	2	2	2	2	1	2	1	1	1	1	2	2	1	1	1	1	1	0	1	2	1	2	1	1	1	1	2	2	1	1
227	P00533;Q504U8;E9PFD7;P00533-2;P00533-4;P00533-3;C9JYS6;A0A1W2PRR9	P00533;Q504U8;E9PFD7;P00533-2;P00533-4;P00533-3	3;3;3;3;3;3;1;1	3;3;3;3;3;3;1;1	3;3;3;3;3;3;1;1	Epidermal growth factor receptor;Receptor protein-tyrosine kinase	EGFR	sp|P00533|EGFR_HUMAN Epidermal growth factor receptor OS=Homo sapiens OX=9606 GN=EGFR PE=1 SV=2;tr|Q504U8|Q504U8_HUMAN Receptor protein-tyrosine kinase OS=Homo sapiens OX=9606 GN=EGFR PE=1 SV=1;tr|E9PFD7|E9PFD7_HUMAN Receptor protein-tyrosine kinase OS=Hom	8	3	3	3	0	1	2	0	1	1	1	0	0	0	0	0	0	0	1	2	0	1	1	1	0	0	0	0	0	0	2	0	2	0	1	2	0	1	1	1	0
51	Q4LDE5;A0A0A0MSD0;Q4LDE5-2;Q4LDE5-3;Q4LDE5-4	Q4LDE5;A0A0A0MSD0;Q4LDE5-2;Q4LDE5-3;Q4LDE5-4	2;2;1;1;1	2;2;1;1;1	2;2;1;1;1	Sushi, von Willebrand factor type A, EGF and pentraxin domain-containing protein 1	SVEP1	sp|Q4LDE5|SVEP1_HUMAN Sushi, von Willebrand factor type A, EGF and pentraxin domain-containing protein 1 OS=Homo sapiens OX=9606 GN=SVEP1 PE=1 SV=3;tr|A0A0A0MSD0|A0A0A0MSD0_HUMAN Sushi, von Willebrand factor type A, EGF and pentraxin domain-containing prot	5	2	2	2	0	1	1	0	1	1	1	0	0	0	0	1	2	0	1	1	0	1	1	1	0	0	0	0	1	2	1	2	2	0	1	1	0	1	1	1	0
27	A4D1E1;A0A087WUA7	A4D1E1;A0A087WUA7	1;1	1;1	1;1	Zinc finger protein 804B	ZNF804B	sp|A4D1E1|Z804B_HUMAN Zinc finger protein 804B OS=Homo sapiens OX=9606 GN=ZNF804B PE=2 SV=2;tr|A0A087WUA7|A0A087WUA7_HUMAN Zinc finger protein 804B OS=Homo sapiens OX=9606 GN=ZNF804B PE=4 SV=1	2	1	1	1	1	1	1	1	1	1	1	1	1	1	0	1	0	1	1	1	1	1	1	1	1	1	1	0	1	0	1	1	1	1	1	1	1	1	1	1	1
307	O75083;O75083-3;D6RD66	O75083;O75083-3	3;2;1	3;2;1	3;2;1	WD repeat-containing protein 1	WDR1	sp|O75083|WDR1_HUMAN WD repeat-containing protein 1 OS=Homo sapiens OX=9606 GN=WDR1 PE=1 SV=4;sp|O75083-3|WDR1_HUMAN Isoform 2 of WD repeat-containing protein 1 OS=Homo sapiens OX=9606 GN=WDR1	3	3	3	3	1	3	0	1	1	0	0	0	0	0	0	0	0	1	3	0	1	1	0	0	0	0	0	0	0	0	3	0	3	1	3	0	1	1	0	0	0
249	Q14697;F5H6X6;Q14697-2;E9PKU7	Q14697;F5H6X6;Q14697-2;E9PKU7	2;2;2;1	2;2;2;1	2;2;2;1	Neutral alpha-glucosidase AB	GANAB	sp|Q14697|GANAB_HUMAN Neutral alpha-glucosidase AB OS=Homo sapiens OX=9606 GN=GANAB PE=1 SV=3;tr|F5H6X6|F5H6X6_HUMAN Neutral alpha-glucosidase AB OS=Homo sapiens OX=9606 GN=GANAB PE=1 SV=1;sp|Q14697-2|GANAB_HUMAN Isoform 2 of Neutral alpha-glucosidase AB O	4	2	2	2	2	2	0	2	0	0	1	0	0	0	0	0	2	2	2	0	2	0	0	1	0	0	0	0	0	2	2	2	2	2	2	0	2	0	0	1	0
597	P68133;P68032;P62736;P63267;A6NL76;F8WB63;B8ZZJ2;C9JFL5;F6UVQ4;F6QUT6	P68133;P68032;P62736;P63267;A6NL76;F8WB63;B8ZZJ2;C9JFL5;F6UVQ4;F6QUT6	11;11;10;10;9;7;7;7;7;7	1;1;1;1;1;1;1;1;1;1	1;1;1;1;1;1;1;1;1;1	Actin, alpha skeletal muscle;Actin, alpha cardiac muscle 1;Actin, aortic smooth muscle;Actin, gamma-enteric smooth muscle	ACTA1;ACTC1;ACTA2;ACTG2	sp|P68133|ACTS_HUMAN Actin, alpha skeletal muscle OS=Homo sapiens OX=9606 GN=ACTA1 PE=1 SV=1;sp|P68032|ACTC_HUMAN Actin, alpha cardiac muscle 1 OS=Homo sapiens OX=9606 GN=ACTC1 PE=1 SV=1;sp|P62736|ACTA_HUMAN Actin, aortic smooth muscle OS=Homo sapiens OX=9	10	11	1	1	10	11	9	10	9	10	10	9	4	8	7	9	7	1	1	1	1	1	1	1	1	1	1	1	1	1	1	1	1	1	1	1	1	1	1	1	1
619	Q12860;Q12860-2;Q12860-3;F8VUI9	Q12860;Q12860-2;Q12860-3	10;10;5;1	10;10;5;1	10;10;5;1	Contactin-1	CNTN1	sp|Q12860|CNTN1_HUMAN Contactin-1 OS=Homo sapiens OX=9606 GN=CNTN1 PE=1 SV=1;sp|Q12860-2|CNTN1_HUMAN Isoform 2 of Contactin-1 OS=Homo sapiens OX=9606 GN=CNTN1;sp|Q12860-3|CNTN1_HUMAN Isoform 3 of Contactin-1 OS=Homo sapiens OX=9606 GN=CNTN1	4	10	10	10	7	5	5	4	4	3	6	1	0	0	1	5	3	7	5	5	4	4	3	6	1	0	0	1	5	3	7	5	7	7	5	5	4	4	3	6	1
471	P09211;A8MX94;A0A2R8Y5E5;A0A087X243;A0A087X2E9	P09211;A8MX94	4;2;1;1;1	4;2;1;1;1	4;2;1;1;1	Glutathione S-transferase P	GSTP1	sp|P09211|GSTP1_HUMAN Glutathione S-transferase P OS=Homo sapiens OX=9606 GN=GSTP1 PE=1 SV=2;tr|A8MX94|A8MX94_HUMAN GST class-pi OS=Homo sapiens OX=9606 GN=GSTP1 PE=1 SV=1	5	4	4	4	1	1	0	2	1	2	0	0	0	0	3	0	0	1	1	0	2	1	2	0	0	0	0	3	0	0	2	3	3	1	1	0	2	1	2	0	0
119	A0A2R8YE05;P67936;P67936-2;A0A5F9UN72;K7ENT6;P_Q5KR48;Q5TCU3;U3KQK2;A0A2R8Y5V9;A0A2R8YHD2;P07951;A0A2R8YGX3;A0A2R8YEU4;CON__sp|P_Q5KR48|TPM2_BOVIN;A0A2R8YH90;K7EPB9;P07951-3;P07951-2;A7XZE4;CON__sp|P_Q5KR48-2|TPM2_BOVIN;P_Q5KR48-2	A0A2R8YE05;P67936;P67936-2;A0A5F9UN72;K7ENT6;P_Q5KR48;Q5TCU3;U3KQK2;A0A2R8Y5V9;A0A2R8YHD2;P07951;A0A2R8YGX3;A0A2R8YEU4;CON__sp|P_Q5KR48|TPM2_BOVIN;A0A2R8YH90;K7EPB9	3;3;3;3;3;2;2;2;2;2;2;2;2;2;2;2;1;1;1;1;1	3;3;3;3;3;2;2;2;2;2;2;2;2;2;2;2;1;1;1;1;1	3;3;3;3;3;2;2;2;2;2;2;2;2;2;2;2;1;1;1;1;1	Tropomyosin alpha-4 chain;Tropomyosin beta chain	TPM4;TPM2	tr|A0A2R8YE05|A0A2R8YE05_HUMAN Tropomyosin alpha-4 chain OS=Homo sapiens OX=9606 GN=TPM4 PE=1 SV=1;sp|P67936|TPM4_HUMAN Tropomyosin alpha-4 chain OS=Homo sapiens OX=9606 GN=TPM4 PE=1 SV=3;sp|P67936-2|TPM4_HUMAN Isoform 2 of Tropomyosin alpha-4 chain OS=Hom	21	3	3	3	0	1	1	2	0	3	0	0	0	0	0	0	0	0	1	1	2	0	3	0	0	0	0	0	0	0	3	0	3	0	1	1	2	0	3	0	0
55	Q13418;A0A0A0MTH3;Q13418-3;Q13418-2	Q13418;A0A0A0MTH3;Q13418-3;Q13418-2	4;4;4;4	4;4;4;4	4;4;4;4	Integrin-linked protein kinase	ILK	sp|Q13418|ILK_HUMAN Integrin-linked protein kinase OS=Homo sapiens OX=9606 GN=ILK PE=1 SV=2;tr|A0A0A0MTH3|A0A0A0MTH3_HUMAN Integrin-linked protein kinase OS=Homo sapiens OX=9606 GN=ILK PE=1 SV=1;sp|Q13418-3|ILK_HUMAN Isoform 3 of Integrin-linked protein ki	4	4	4	4	1	3	1	1	1	2	0	0	0	0	0	0	0	1	3	1	1	1	2	0	0	0	0	0	0	0	3	0	3	1	3	1	1	1	2	0	0
543	P24593;C9JXX4	P24593;C9JXX4	4;2	4;2	4;2	Insulin-like growth factor-binding protein 5	IGFBP5	sp|P24593|IBP5_HUMAN Insulin-like growth factor-binding protein 5 OS=Homo sapiens OX=9606 GN=IGFBP5 PE=1 SV=1;tr|C9JXX4|C9JXX4_HUMAN Insulin-like growth factor-binding protein 5 (Fragment) OS=Homo sapiens OX=9606 GN=IGFBP5 PE=1 SV=1	2	4	4	4	1	2	3	0	3	1	1	0	0	0	3	2	0	1	2	3	0	3	1	1	0	0	0	3	2	0	3	3	3	1	2	3	0	3	1	1	0
638	Q15404;Q15404-2	Q15404;Q15404-2	3;3	3;3	3;3	Ras suppressor protein 1	RSU1	sp|Q15404|RSU1_HUMAN Ras suppressor protein 1 OS=Homo sapiens OX=9606 GN=RSU1 PE=1 SV=3;sp|Q15404-2|RSU1_HUMAN Isoform 2 of Ras suppressor protein 1 OS=Homo sapiens OX=9606 GN=RSU1	2	3	3	3	1	3	1	1	1	2	0	0	0	0	0	0	0	1	3	1	1	1	2	0	0	0	0	0	0	0	3	0	3	1	3	1	1	1	2	0	0
626	Q14118;C9JEN1	Q14118;C9JEN1	2;1	2;1	2;1	Dystroglycan;Alpha-dystroglycan;Beta-dystroglycan	DAG1	sp|Q14118|DAG1_HUMAN Dystroglycan OS=Homo sapiens OX=9606 GN=DAG1 PE=1 SV=2;tr|C9JEN1|C9JEN1_HUMAN Dystroglycan (Fragment) OS=Homo sapiens OX=9606 GN=DAG1 PE=1 SV=2	2	2	2	2	1	1	1	2	1	1	1	0	1	0	2	0	1	1	1	1	2	1	1	1	0	1	0	2	0	1	2	2	2	1	1	1	2	1	1	1	0
184	C9JVG0	C9JVG0	15	1	1		TF	tr|C9JVG0|C9JVG0_HUMAN Serotransferrin (Fragment) OS=Homo sapiens OX=9606 GN=TF PE=1 SV=1	1	15	1	1	12	12	11	12	10	13	12	11	11	11	10	12	10	1	1	1	1	1	1	1	1	1	1	1	1	1	1	1	1	1	1	1	1	1	1	1	1
713	Q9UBQ6;C9JEG3;C9IYF5;F5GZK1	Q9UBQ6;C9JEG3;C9IYF5;F5GZK1	4;3;2;2	4;3;2;2	4;3;2;2	Exostosin-like 2;Processed exostosin-like 2	EXTL2	sp|Q9UBQ6|EXTL2_HUMAN Exostosin-like 2 OS=Homo sapiens OX=9606 GN=EXTL2 PE=1 SV=1;tr|C9JEG3|C9JEG3_HUMAN Exostosin-like 2 (Fragment) OS=Homo sapiens OX=9606 GN=EXTL2 PE=1 SV=1;tr|C9IYF5|C9IYF5_HUMAN Exostosin-like 2 (Fragment) OS=Homo sapiens OX=9606 GN=EX	4	4	4	4	3	2	2	2	2	1	2	2	0	0	0	2	2	3	2	2	2	2	1	2	2	0	0	0	2	2	3	2	3	3	2	2	2	2	1	2	2
87	A0A0D9SG88;Q5TFM2	A0A0D9SG88;Q5TFM2	37;29	2;2	2;2		CFH	tr|A0A0D9SG88|A0A0D9SG88_HUMAN Complement factor H OS=Homo sapiens OX=9606 GN=CFH PE=1 SV=1;tr|Q5TFM2|Q5TFM2_HUMAN Complement factor H OS=Homo sapiens OX=9606 GN=CFH PE=1 SV=1	2	37	2	2	35	34	33	34	36	34	36	33	33	33	33	35	32	2	0	0	0	2	0	2	0	0	0	0	1	0	2	1	2	2	0	0	0	2	0	2	0
214	P02788;E7EQB2;E7ER44;P02788-2	P02788;E7EQB2;E7ER44;P02788-2	3;3;3;3	3;3;3;3	2;2;2;2	Lactotransferrin;Lactoferricin-H;Kaliocin-1;Lactoferroxin-A;Lactoferroxin-B;Lactoferroxin-C	LTF	sp|P02788|TRFL_HUMAN Lactotransferrin OS=Homo sapiens OX=9606 GN=LTF PE=1 SV=6;tr|E7EQB2|E7EQB2_HUMAN Lactotransferrin (Fragment) OS=Homo sapiens OX=9606 GN=LTF PE=1 SV=1;tr|E7ER44|E7ER44_HUMAN Lactotransferrin OS=Homo sapiens OX=9606 GN=LTF PE=1 SV=1;sp|P	4	3	3	2	1	1	1	1	1	1	1	2	0	1	1	1	0	1	1	1	1	1	1	1	2	0	1	1	1	0	1	2	2	0	0	0	0	0	0	0	1
131	A0A5H1ZRQ7;A0M8Q6	A0A5H1ZRQ7;A0M8Q6	5;5	1;1	1;1	Ig lambda-7 chain C region	IGLC7	tr|A0A5H1ZRQ7|A0A5H1ZRQ7_HUMAN Immunoglobulin lambda constant 7 (Fragment) OS=Homo sapiens OX=9606 GN=IGLC7 PE=1 SV=1;sp|A0M8Q6|IGLC7_HUMAN Immunoglobulin lambda constant 7 OS=Homo sapiens OX=9606 GN=IGLC7 PE=1 SV=3	2	5	1	1	5	4	4	5	4	5	5	4	3	5	4	3	4	1	1	1	1	1	1	1	1	0	1	1	0	1	1	1	1	1	1	1	1	1	1	1	1
547	P25774;P25774-2;U3KPS4;U3KQE7	P25774;P25774-2;U3KPS4;U3KQE7	4;4;2;2	4;4;2;2	4;4;2;2	Cathepsin S	CTSS	sp|P25774|CATS_HUMAN Cathepsin S OS=Homo sapiens OX=9606 GN=CTSS PE=1 SV=3;sp|P25774-2|CATS_HUMAN Isoform 2 of Cathepsin S OS=Homo sapiens OX=9606 GN=CTSS;tr|U3KPS4|U3KPS4_HUMAN Cathepsin S (Fragment) OS=Homo sapiens OX=9606 GN=CTSS PE=1 SV=1;tr|U3KQE7|U3K	4	4	4	4	1	0	4	0	4	4	0	0	0	0	0	0	0	1	0	4	0	4	4	0	0	0	0	0	0	0	4	0	4	1	0	4	0	4	4	0	0
215	P35443;E7ES19	P35443;E7ES19	14;14	11;11	10;10	Thrombospondin-4	THBS4	sp|P35443|TSP4_HUMAN Thrombospondin-4 OS=Homo sapiens OX=9606 GN=THBS4 PE=1 SV=2;tr|E7ES19|E7ES19_HUMAN Thrombospondin-4 OS=Homo sapiens OX=9606 GN=THBS4 PE=1 SV=1	2	14	11	10	7	9	9	1	11	5	5	1	1	2	1	5	6	5	7	6	0	8	2	3	0	0	1	0	3	3	8	3	8	4	6	6	0	8	2	3	0
688	Q96RL7;Q96RL7-2;Q96RL7-4;Q96RL7-3	Q96RL7;Q96RL7-2;Q96RL7-4;Q96RL7-3	2;2;2;2	2;2;2;2	2;2;2;2	Vacuolar protein sorting-associated protein 13A	VPS13A	sp|Q96RL7|VP13A_HUMAN Vacuolar protein sorting-associated protein 13A OS=Homo sapiens OX=9606 GN=VPS13A PE=1 SV=2;sp|Q96RL7-2|VP13A_HUMAN Isoform 2 of Vacuolar protein sorting-associated protein 13A OS=Homo sapiens OX=9606 GN=VPS13A;sp|Q96RL7-4|VP13A_HUMAN	4	2	2	2	1	1	1	1	2	2	1	1	0	1	1	1	1	1	1	1	1	2	2	1	1	0	1	1	1	1	2	1	2	1	1	1	1	2	2	1	1
125	P40189;Q5FC05;D6RH03;A0A494BZU0;P40189-2;P40189-3	P40189;Q5FC05;D6RH03;A0A494BZU0;P40189-2;P40189-3	1;1;1;1;1;1	1;1;1;1;1;1	1;1;1;1;1;1	Interleukin-6 receptor subunit beta	IL6ST	sp|P40189|IL6RB_HUMAN Interleukin-6 receptor subunit beta OS=Homo sapiens OX=9606 GN=IL6ST PE=1 SV=2;tr|Q5FC05|Q5FC05_HUMAN IL6ST nirs variant 3 OS=Homo sapiens OX=9606 GN=IL6ST PE=1 SV=1;tr|D6RH03|D6RH03_HUMAN Interleukin-6 receptor subunit beta OS=Homo s	6	1	1	1	1	1	1	0	1	1	1	1	0	0	0	0	0	1	1	1	0	1	1	1	1	0	0	0	0	0	1	1	1	1	1	1	0	1	1	1	1
633	Q14624-2	Q14624-2	50	1	1	Inter-alpha-trypsin inhibitor heavy chain H4;70 kDa inter-alpha-trypsin inhibitor heavy chain H4;35 kDa inter-alpha-trypsin inhibitor heavy chain H4	ITIH4	sp|Q14624-2|ITIH4_HUMAN Isoform 2 of Inter-alpha-trypsin inhibitor heavy chain H4 OS=Homo sapiens OX=9606 GN=ITIH4	1	50	1	1	48	48	48	47	46	48	49	42	44	44	42	46	45	1	1	1	1	1	1	1	0	0	0	0	1	1	1	1	1	1	1	1	1	1	1	1	0
244	Q9BR77;F5H0W5;Q9BR77-2	Q9BR77;F5H0W5;Q9BR77-2	1;1;1	1;1;1	1;1;1	Coiled-coil domain-containing protein 77	CCDC77	sp|Q9BR77|CCD77_HUMAN Coiled-coil domain-containing protein 77 OS=Homo sapiens OX=9606 GN=CCDC77 PE=1 SV=1;tr|F5H0W5|F5H0W5_HUMAN Coiled-coil domain-containing protein 77 (Fragment) OS=Homo sapiens OX=9606 GN=CCDC77 PE=1 SV=1;sp|Q9BR77-2|CCD77_HUMAN Isofor	3	1	1	1	1	1	1	1	1	1	1	0	1	0	0	1	1	1	1	1	1	1	1	1	0	1	0	0	1	1	1	1	1	1	1	1	1	1	1	1	0
669	Q86UX7;Q86UX7-2;F5H1C6;H0YFT5	Q86UX7;Q86UX7-2;F5H1C6	13;13;8;1	13;13;8;1	13;13;8;1	Fermitin family homolog 3	FERMT3	sp|Q86UX7|URP2_HUMAN Fermitin family homolog 3 OS=Homo sapiens OX=9606 GN=FERMT3 PE=1 SV=1;sp|Q86UX7-2|URP2_HUMAN Isoform 2 of Fermitin family homolog 3 OS=Homo sapiens OX=9606 GN=FERMT3;tr|F5H1C6|F5H1C6_HUMAN Fermitin family homolog 3 (Fragment) OS=Homo s	4	13	13	13	5	10	0	5	5	3	0	0	0	0	0	0	0	5	10	0	5	5	3	0	0	0	0	0	0	0	10	0	10	5	10	0	5	5	3	0	0
[truncated: 113 more columns]
